# Supplementary material for: Computational Modeling and Analysis of Insulin Induced Eukaryotic Translation Initiation
Source: PLoS Comput Biol. 2011 Nov 10;7(11):e1002263. doi: 10.1371/journal.pcbi.1002263 (PMC3213178; doi:10.1371/journal.pcbi.1002263)
Supplement: Protocol S1 — Supporting simulation protocols. Protocol S1 file includes SBML file of the network used with nominal rate constants and initial conditions and ensemble of parameter files generated by POETs and used for model analysis. Further details of each file is included in a README file included in the zip. (TAR.BZ2) [file pcbi.1002263.s002.tar › ./Supplemental_Files_README.txt]

=====================================
************* README ****************
=====================================
initiation_network.sbml - sbml file of network with nominal rate constants and initial conditions

kV_Rank_Zero_1e5.mat - 5818 rank-zero parameter sets generated by POETs. Parameter sets were multiplied by 1e5 and saved as int16's to reduce file size. These parameter sets were used in Figure 2.

kV_Ensemble_400.mat - 400 parameter sets. These sets were selected from the 5,818 rank zero sets for low correlation and error. These sets were used for the training/prediction plots (Figure 3,4) and robustness analysis (Figure 6). 

kV_Sensitivity.mat - 40 parameter sets used for Sensitivity. These sets were selected from the 400 parameter sets to have a comparable CV. These sets were used for the sensitivity calculations in Figure 5. 
