# Supplementary material for: Computational Modeling and Analysis of Insulin Induced Eukaryotic Translation Initiation
Source: PLoS Comput Biol. 2011 Nov 10;7(11):e1002263. doi: 10.1371/journal.pcbi.1002263 (PMC3213178; doi:10.1371/journal.pcbi.1002263)
Supplement: Protocol S1 — Supporting simulation protocols. Protocol S1 file includes SBML file of the network used with nominal rate constants and initial conditions and ensemble of parameter files generated by POETs and used for model analysis. Further details of each file is included in a README file included in the zip. (TAR.BZ2) [file pcbi.1002263.s002.tar › ./translation_network.sbml]

<?xml version="1.0" encoding="UTF-8"?>
<sbml xmlns="http://www.sbml.org/sbml/level3/version1/core" level="3" version="1">
<model name="trans_sbml">
  <listOfCompartments>
    <compartment name="trans_sbml"/>
  </listOfCompartments>
  <listOfSpecies>
    <species id="GF" name="GF" compartment="trans_sbml" initialConcentration="0"/>
    <species id="Recept" name="Recept" compartment="trans_sbml" initialConcentration="0"/>
    <species id="GF_Recept" name="GF_Recept" compartment="trans_sbml" initialConcentration="0"/>
    <species id="GF_Recept_2" name="GF_Recept_2" compartment="trans_sbml" initialConcentration="0"/>
    <species id="GF_Recept_2_P" name="GF_Recept_2_P" compartment="trans_sbml" initialConcentration="0"/>
    <species id="ppt1" name="ppt1" compartment="trans_sbml" initialConcentration="1"/>
    <species id="ppt1_GF_Recept_2_P" name="ppt1_GF_Recept_2_P" compartment="trans_sbml" initialConcentration="0"/>
    <species id="IRA" name="IRA" compartment="trans_sbml" initialConcentration="0"/>
    <species id="Insulin" name="Insulin" compartment="trans_sbml" initialConcentration="0"/>
    <species id="IGF1R" name="IGF1R" compartment="trans_sbml" initialConcentration="0"/>
    <species id="Insulin_IRA" name="Insulin_IRA" compartment="trans_sbml" initialConcentration="0"/>
    <species id="Insulin_IGF1R" name="Insulin_IGF1R" compartment="trans_sbml" initialConcentration="0"/>
    <species id="IGF1" name="IGF1" compartment="trans_sbml" initialConcentration="0"/>
    <species id="IGF1_IGF1R" name="IGF1_IGF1R" compartment="trans_sbml" initialConcentration="0"/>
    <species id="IGF1_IRA" name="IGF1_IRA" compartment="trans_sbml" initialConcentration="0"/>
    <species id="PTP1B" name="PTP1B" compartment="trans_sbml" initialConcentration="1"/>
    <species id="PTP1B_IGF1_IRA" name="PTP1B_IGF1_IRA" compartment="trans_sbml" initialConcentration="0"/>
    <species id="SOCS1" name="SOCS1" compartment="trans_sbml" initialConcentration="1"/>
    <species id="SOCS1_IGF1_IRA" name="SOCS1_IGF1_IRA" compartment="trans_sbml" initialConcentration="0"/>
    <species id="SOCS3" name="SOCS3" compartment="trans_sbml" initialConcentration="1"/>
    <species id="SOCS3_IGF1_IRA" name="SOCS3_IGF1_IRA" compartment="trans_sbml" initialConcentration="0"/>
    <species id="Grb10" name="Grb10" compartment="trans_sbml" initialConcentration="1"/>
    <species id="Grb10_IGF1_IRA" name="Grb10_IGF1_IRA" compartment="trans_sbml" initialConcentration="0"/>
    <species id="PC1" name="PC1" compartment="trans_sbml" initialConcentration="1"/>
    <species id="PC1_IGF1_IRA" name="PC1_IGF1_IRA" compartment="trans_sbml" initialConcentration="0"/>
    <species id="IRS1" name="IRS1" compartment="trans_sbml" initialConcentration="1"/>
    <species id="IRS1_IGF1_IRA" name="IRS1_IGF1_IRA" compartment="trans_sbml" initialConcentration="0"/>
    <species id="IRS1_IGF1_IRA_p" name="IRS1_IGF1_IRA_p" compartment="trans_sbml" initialConcentration="0"/>
    <species id="IRS1_Insulin_IRA" name="IRS1_Insulin_IRA" compartment="trans_sbml" initialConcentration="0"/>
    <species id="IRS1_Insulin_IRA_p" name="IRS1_Insulin_IRA_p" compartment="trans_sbml" initialConcentration="0"/>
    <species id="SHP2" name="SHP2" compartment="trans_sbml" initialConcentration="1"/>
    <species id="SHP2_IRS1_Insulin_IRA_p" name="SHP2_IRS1_Insulin_IRA_p" compartment="trans_sbml" initialConcentration="0"/>
    <species id="SHP2_IRS1_IGF1_IRA_p" name="SHP2_IRS1_IGF1_IRA_p" compartment="trans_sbml" initialConcentration="0"/>
    <species id="PI3K" name="PI3K" compartment="trans_sbml" initialConcentration="1"/>
    <species id="PI3K_IRS1_Insulin_IRA_p" name="PI3K_IRS1_Insulin_IRA_p" compartment="trans_sbml" initialConcentration="0"/>
    <species id="PI3K_IRS1_IGF1_IRA_p" name="PI3K_IRS1_IGF1_IRA_p" compartment="trans_sbml" initialConcentration="0"/>
    <species id="Grb2" name="Grb2" compartment="trans_sbml" initialConcentration="1"/>
    <species id="SoS" name="SoS" compartment="trans_sbml" initialConcentration="1"/>
    <species id="Grb2_SoS" name="Grb2_SoS" compartment="trans_sbml" initialConcentration="0"/>
    <species id="GF_Recept_2_P_Grb2" name="GF_Recept_2_P_Grb2" compartment="trans_sbml" initialConcentration="0"/>
    <species id="GF_Recept_2_P_Grb2_SoS" name="GF_Recept_2_P_Grb2_SoS" compartment="trans_sbml" initialConcentration="0"/>
    <species id="Grb2_IRS1_Insulin_IRA_p" name="Grb2_IRS1_Insulin_IRA_p" compartment="trans_sbml" initialConcentration="0"/>
    <species id="Grb2_IRS1_IGF1_IRA_p" name="Grb2_IRS1_IGF1_IRA_p" compartment="trans_sbml" initialConcentration="0"/>
    <species id="Grb2_SoS_IRS1_Insulin_IRA_p" name="Grb2_SoS_IRS1_Insulin_IRA_p" compartment="trans_sbml" initialConcentration="0"/>
    <species id="Grb2_SoS_IRS1_IGF1_IRA_p" name="Grb2_SoS_IRS1_IGF1_IRA_p" compartment="trans_sbml" initialConcentration="0"/>
    <species id="Ras" name="Ras" compartment="trans_sbml" initialConcentration="1"/>
    <species id="GDP" name="GDP" compartment="trans_sbml" initialConcentration="1"/>
    <species id="Ras_GDP" name="Ras_GDP" compartment="trans_sbml" initialConcentration="0"/>
    <species id="GF_Recept_2_P_Grb2_SoS_Ras_GDP" name="GF_Recept_2_P_Grb2_SoS_Ras_GDP" compartment="trans_sbml" initialConcentration="0"/>
    <species id="GF_Recept_2_P_Grb2_SoS_Ras_GTP" name="GF_Recept_2_P_Grb2_SoS_Ras_GTP" compartment="trans_sbml" initialConcentration="0"/>
    <species id="Grb2_SoS_IRS1_IGF1_IRA_p_Ras_GDP" name="Grb2_SoS_IRS1_IGF1_IRA_p_Ras_GDP" compartment="trans_sbml" initialConcentration="0"/>
    <species id="Grb2_SoS_IRS1_IGF1_IRA_p_Ras_GTP" name="Grb2_SoS_IRS1_IGF1_IRA_p_Ras_GTP" compartment="trans_sbml" initialConcentration="0"/>
    <species id="Grb2_SoS_IRS1_Insulin_IRA_p_Ras_GDP" name="Grb2_SoS_IRS1_Insulin_IRA_p_Ras_GDP" compartment="trans_sbml" initialConcentration="0"/>
    <species id="Grb2_SoS_IRS1_Insulin_IRA_p_Ras_GTP" name="Grb2_SoS_IRS1_Insulin_IRA_p_Ras_GTP" compartment="trans_sbml" initialConcentration="0"/>
    <species id="Shc" name="Shc" compartment="trans_sbml" initialConcentration="1"/>
    <species id="GAB" name="GAB" compartment="trans_sbml" initialConcentration="1"/>
    <species id="GF_Recept_2_P_Shc" name="GF_Recept_2_P_Shc" compartment="trans_sbml" initialConcentration="0"/>
    <species id="GF_Recept_2_P_Shc_Grb2" name="GF_Recept_2_P_Shc_Grb2" compartment="trans_sbml" initialConcentration="0"/>
    <species id="GF_Recept_2_P_Shc_Grb2_SoS" name="GF_Recept_2_P_Shc_Grb2_SoS" compartment="trans_sbml" initialConcentration="0"/>
    <species id="GF_Recept_2_P_Shc_Grb2_SoS_GAB" name="GF_Recept_2_P_Shc_Grb2_SoS_GAB" compartment="trans_sbml" initialConcentration="0"/>
    <species id="GF_Recept_2_P_Shc_Grb2_SoS_GAB_Ras_GDP" name="GF_Recept_2_P_Shc_Grb2_SoS_GAB_Ras_GDP" compartment="trans_sbml" initialConcentration="0"/>
    <species id="GF_Recept_2_P_Shc_Grb2_SoS_GAB_Ras_GTP" name="GF_Recept_2_P_Shc_Grb2_SoS_GAB_Ras_GTP" compartment="trans_sbml" initialConcentration="0"/>
    <species id="IRS1_IGF1_IRA_p_Shc" name="IRS1_IGF1_IRA_p_Shc" compartment="trans_sbml" initialConcentration="0"/>
    <species id="IRS1_IGF1_IRA_p_Shc_Grb2" name="IRS1_IGF1_IRA_p_Shc_Grb2" compartment="trans_sbml" initialConcentration="0"/>
    <species id="IRS1_IGF1_IRA_p_Shc_Grb2_SoS" name="IRS1_IGF1_IRA_p_Shc_Grb2_SoS" compartment="trans_sbml" initialConcentration="0"/>
    <species id="IRS1_IGF1_IRA_p_Shc_Grb2_SoS_GAB" name="IRS1_IGF1_IRA_p_Shc_Grb2_SoS_GAB" compartment="trans_sbml" initialConcentration="0"/>
    <species id="IRS1_IGF1_IRA_p_Shc_Grb2_SoS_GAB_Ras_GDP" name="IRS1_IGF1_IRA_p_Shc_Grb2_SoS_GAB_Ras_GDP" compartment="trans_sbml" initialConcentration="0"/>
    <species id="IRS1_IGF1_IRA_p_Shc_Grb2_SoS_GAB_Ras_GTP" name="IRS1_IGF1_IRA_p_Shc_Grb2_SoS_GAB_Ras_GTP" compartment="trans_sbml" initialConcentration="0"/>
    <species id="IRS1_Insulin_IRA_p_Shc" name="IRS1_Insulin_IRA_p_Shc" compartment="trans_sbml" initialConcentration="0"/>
    <species id="IRS1_Insulin_IRA_p_Shc_Grb2" name="IRS1_Insulin_IRA_p_Shc_Grb2" compartment="trans_sbml" initialConcentration="0"/>
    <species id="IRS1_Insulin_IRA_p_Shc_Grb2_SoS" name="IRS1_Insulin_IRA_p_Shc_Grb2_SoS" compartment="trans_sbml" initialConcentration="0"/>
    <species id="IRS1_Insulin_IRA_p_Shc_Grb2_SoS_GAB" name="IRS1_Insulin_IRA_p_Shc_Grb2_SoS_GAB" compartment="trans_sbml" initialConcentration="0"/>
    <species id="IRS1_Insulin_IRA_p_Shc_Grb2_SoS_GAB_Ras_GDP" name="IRS1_Insulin_IRA_p_Shc_Grb2_SoS_GAB_Ras_GDP" compartment="trans_sbml" initialConcentration="0"/>
    <species id="IRS1_Insulin_IRA_p_Shc_Grb2_SoS_GAB_Ras_GTP" name="IRS1_Insulin_IRA_p_Shc_Grb2_SoS_GAB_Ras_GTP" compartment="trans_sbml" initialConcentration="0"/>
    <species id="PI3K_GF_Recept_2_P_Shc_Grb2_SoS_GAB_Ras_GTP" name="PI3K_GF_Recept_2_P_Shc_Grb2_SoS_GAB_Ras_GTP" compartment="trans_sbml" initialConcentration="0"/>
    <species id="PI3K_GF_Recept_2_P_Grb2_SoS_Ras_GTP" name="PI3K_GF_Recept_2_P_Grb2_SoS_Ras_GTP" compartment="trans_sbml" initialConcentration="0"/>
    <species id="Act_PI3K" name="Act_PI3K" compartment="trans_sbml" initialConcentration="0"/>
    <species id="PI3K_IRS1_Insulin_IRA_p_Shc_Grb2_SoS_GAB_Ras_GTP" name="PI3K_IRS1_Insulin_IRA_p_Shc_Grb2_SoS_GAB_Ras_GTP" compartment="trans_sbml" initialConcentration="0"/>
    <species id="PI3K_Grb2_SoS_IRS1_Insulin_IRA_p_Ras_GTP" name="PI3K_Grb2_SoS_IRS1_Insulin_IRA_p_Ras_GTP" compartment="trans_sbml" initialConcentration="0"/>
    <species id="PI3K_IRS1_IGF1_IRA_p_Shc_Grb2_SoS_GAB_Ras_GTP" name="PI3K_IRS1_IGF1_IRA_p_Shc_Grb2_SoS_GAB_Ras_GTP" compartment="trans_sbml" initialConcentration="0"/>
    <species id="PI3K_Grb2_SoS_IRS1_IGF1_IRA_p_Ras_GTP" name="PI3K_Grb2_SoS_IRS1_IGF1_IRA_p_Ras_GTP" compartment="trans_sbml" initialConcentration="0"/>
    <species id="PTEN" name="PTEN" compartment="trans_sbml" initialConcentration="1"/>
    <species id="PtdIns2" name="PtdIns2" compartment="trans_sbml" initialConcentration="1"/>
    <species id="PtdIns3" name="PtdIns3" compartment="trans_sbml" initialConcentration="0"/>
    <species id="PtdIns2_Act_PI3K" name="PtdIns2_Act_PI3K" compartment="trans_sbml" initialConcentration="0"/>
    <species id="PtdIns3_PTEN" name="PtdIns3_PTEN" compartment="trans_sbml" initialConcentration="0"/>
    <species id="SHIP1" name="SHIP1" compartment="trans_sbml" initialConcentration="1"/>
    <species id="PtdIns3_SHIP1" name="PtdIns3_SHIP1" compartment="trans_sbml" initialConcentration="0"/>
    <species id="PtdIns" name="PtdIns" compartment="trans_sbml" initialConcentration="0"/>
    <species id="Akt" name="Akt" compartment="trans_sbml" initialConcentration="5"/>
    <species id="Pdk1" name="Pdk1" compartment="trans_sbml" initialConcentration="5"/>
    <species id="PtdIns3_Akt" name="PtdIns3_Akt" compartment="trans_sbml" initialConcentration="0"/>
    <species id="Akt_m" name="Akt_m" compartment="trans_sbml" initialConcentration="0"/>
    <species id="PtdIns3_Pdk1" name="PtdIns3_Pdk1" compartment="trans_sbml" initialConcentration="0"/>
    <species id="Pdk1_m" name="Pdk1_m" compartment="trans_sbml" initialConcentration="0"/>
    <species id="Pdk1_m_Akt_m" name="Pdk1_m_Akt_m" compartment="trans_sbml" initialConcentration="0"/>
    <species id="CMTP" name="CMTP" compartment="trans_sbml" initialConcentration="1"/>
    <species id="CMTP_Pdk1_m_Akt_m" name="CMTP_Pdk1_m_Akt_m" compartment="trans_sbml" initialConcentration="0"/>
    <species id="Akt_308p" name="Akt_308p" compartment="trans_sbml" initialConcentration="0"/>
    <species id="mtor" name="mtor" compartment="trans_sbml" initialConcentration="1"/>
    <species id="sin1" name="sin1" compartment="trans_sbml" initialConcentration="1"/>
    <species id="rictor" name="rictor" compartment="trans_sbml" initialConcentration="1"/>
    <species id="mLST8" name="mLST8" compartment="trans_sbml" initialConcentration="1"/>
    <species id="mtor_sin1" name="mtor_sin1" compartment="trans_sbml" initialConcentration="0"/>
    <species id="mtor_sin1_rictor" name="mtor_sin1_rictor" compartment="trans_sbml" initialConcentration="0"/>
    <species id="mtorc2" name="mtorc2" compartment="trans_sbml" initialConcentration="0"/>
    <species id="mtorc2_Akt_308p" name="mtorc2_Akt_308p" compartment="trans_sbml" initialConcentration="0"/>
    <species id="AKT_act" name="AKT_act" compartment="trans_sbml" initialConcentration="0"/>
    <species id="ppt2" name="ppt2" compartment="trans_sbml" initialConcentration="1"/>
    <species id="ppt2_AKT_act" name="ppt2_AKT_act" compartment="trans_sbml" initialConcentration="0"/>
    <species id="raptor" name="raptor" compartment="trans_sbml" initialConcentration="1"/>
    <species id="mtor_raptor" name="mtor_raptor" compartment="trans_sbml" initialConcentration="0"/>
    <species id="mtorc1" name="mtorc1" compartment="trans_sbml" initialConcentration="0"/>
    <species id="TSC1" name="TSC1" compartment="trans_sbml" initialConcentration="5"/>
    <species id="TSC2" name="TSC2" compartment="trans_sbml" initialConcentration="5"/>
    <species id="TSC1_TSC2" name="TSC1_TSC2" compartment="trans_sbml" initialConcentration="0"/>
    <species id="Rheb_GDP" name="Rheb_GDP" compartment="trans_sbml" initialConcentration="0"/>
    <species id="Rheb_GTP" name="Rheb_GTP" compartment="trans_sbml" initialConcentration="0"/>
    <species id="Rheb_GTP_TSC1_TSC2" name="Rheb_GTP_TSC1_TSC2" compartment="trans_sbml" initialConcentration="0"/>
    <species id="TSC1_TSC2_AKT" name="TSC1_TSC2_AKT" compartment="trans_sbml" initialConcentration="0"/>
    <species id="TSC1_TSC2_P" name="TSC1_TSC2_P" compartment="trans_sbml" initialConcentration="0"/>
    <species id="Rheb_GTP_mtorc1" name="Rheb_GTP_mtorc1" compartment="trans_sbml" initialConcentration="0"/>
    <species id="mtorc1_act" name="mtorc1_act" compartment="trans_sbml" initialConcentration="0"/>
    <species id="S6K2" name="S6K2" compartment="trans_sbml" initialConcentration="1"/>
    <species id="S6K2_mmtorc1_act" name="S6K2_mmtorc1_act" compartment="trans_sbml" initialConcentration="0"/>
    <species id="S6K2_389p" name="S6K2_389p" compartment="trans_sbml" initialConcentration="0"/>
    <species id="S6K2_Pdk1" name="S6K2_Pdk1" compartment="trans_sbml" initialConcentration="0"/>
    <species id="S6K2_229p" name="S6K2_229p" compartment="trans_sbml" initialConcentration="0"/>
    <species id="c4E_BP1" name="c4E_BP1" compartment="trans_sbml" initialConcentration="2"/>
    <species id="eIF4E" name="eIF4E" compartment="trans_sbml" initialConcentration="2"/>
    <species id="c4E_BP1_eIF4E" name="c4E_BP1_eIF4E" compartment="trans_sbml" initialConcentration="0.01"/>
    <species id="c4E_BP1_mtorc1_act" name="c4E_BP1_mtorc1_act" compartment="trans_sbml" initialConcentration="0"/>
    <species id="c4E_BP1_P" name="c4E_BP1_P" compartment="trans_sbml" initialConcentration="1.5"/>
    <species id="c4E_BP1_eIF4E_mtorc1_act" name="c4E_BP1_eIF4E_mtorc1_act" compartment="trans_sbml" initialConcentration="0"/>
    <species id="ppt3" name="ppt3" compartment="trans_sbml" initialConcentration="0"/>
    <species id="ppt3_c4E_BP1_P" name="ppt3_c4E_BP1_P" compartment="trans_sbml" initialConcentration="0"/>
    <species id="r40S_inact" name="r40S_inact" compartment="trans_sbml" initialConcentration="1"/>
    <species id="p70" name="p70" compartment="trans_sbml" initialConcentration="2"/>
    <species id="p70_mtorc1_act" name="p70_mtorc1_act" compartment="trans_sbml" initialConcentration="0"/>
    <species id="Act_p70" name="Act_p70" compartment="trans_sbml" initialConcentration="0"/>
    <species id="Act_p70_r40S_inact" name="Act_p70_r40S_inact" compartment="trans_sbml" initialConcentration="0"/>
    <species id="r40S" name="r40S" compartment="trans_sbml" initialConcentration="0"/>
    <species id="eIF2" name="eIF2" compartment="trans_sbml" initialConcentration="4"/>
    <species id="GTP" name="GTP" compartment="trans_sbml" initialConcentration="10"/>
    <species id="met_tRNA" name="met_tRNA" compartment="trans_sbml" initialConcentration="2"/>
    <species id="eIF2_GTP" name="eIF2_GTP" compartment="trans_sbml" initialConcentration="0"/>
    <species id="eIF2_GTP_met_tRNA" name="eIF2_GTP_met_tRNA" compartment="trans_sbml" initialConcentration="0"/>
    <species id="eIF3" name="eIF3" compartment="trans_sbml" initialConcentration="2"/>
    <species id="eIF1" name="eIF1" compartment="trans_sbml" initialConcentration="2"/>
    <species id="eIF1A" name="eIF1A" compartment="trans_sbml" initialConcentration="2"/>
    <species id="eIF5" name="eIF5" compartment="trans_sbml" initialConcentration="2"/>
    <species id="eIF5B" name="eIF5B" compartment="trans_sbml" initialConcentration="2"/>
    <species id="r40S_eIF3" name="r40S_eIF3" compartment="trans_sbml" initialConcentration="0"/>
    <species id="r40S_eIF3_eIF1" name="r40S_eIF3_eIF1" compartment="trans_sbml" initialConcentration="0"/>
    <species id="r40S_eIF3_eIF1_eIF1A" name="r40S_eIF3_eIF1_eIF1A" compartment="trans_sbml" initialConcentration="0"/>
    <species id="eIF5_eIF5B" name="eIF5_eIF5B" compartment="trans_sbml" initialConcentration="0"/>
    <species id="r40S_eIF3_eIF1_eIF1A_eIF5_eIF5B" name="r40S_eIF3_eIF1_eIF1A_eIF5_eIF5B" compartment="trans_sbml" initialConcentration="0"/>
    <species id="eIF2_GTP_met_tRNA_r40S_eIF3_eIF1_eIF1A_eIF5_eIF5B" name="eIF2_GTP_met_tRNA_r40S_eIF3_eIF1_eIF1A_eIF5_eIF5B" compartment="trans_sbml" initialConcentration="0"/>
    <species id="eIF4G" name="eIF4G" compartment="trans_sbml" initialConcentration="2"/>
    <species id="eIF4A" name="eIF4A" compartment="trans_sbml" initialConcentration="2"/>
    <species id="eIF4A_eIF4G" name="eIF4A_eIF4G" compartment="trans_sbml" initialConcentration="0"/>
    <species id="eIF4A_eIF4G_eIF4E" name="eIF4A_eIF4G_eIF4E" compartment="trans_sbml" initialConcentration="2"/>
    <species id="eIF4B" name="eIF4B" compartment="trans_sbml" initialConcentration="2"/>
    <species id="eIF4H" name="eIF4H" compartment="trans_sbml" initialConcentration="2"/>
    <species id="eIF4A_eIF4G_eIF4E_eIF4B" name="eIF4A_eIF4G_eIF4E_eIF4B" compartment="trans_sbml" initialConcentration="0"/>
    <species id="eIF4A_eIF4G_eIF4E_eIF4B_eIF4H" name="eIF4A_eIF4G_eIF4E_eIF4B_eIF4H" compartment="trans_sbml" initialConcentration="0"/>
    <species id="PABP" name="PABP" compartment="trans_sbml" initialConcentration="4"/>
    <species id="Cap_mRNA" name="Cap_mRNA" compartment="trans_sbml" initialConcentration="2"/>
    <species id="Cap_mRNA_PABP" name="Cap_mRNA_PABP" compartment="trans_sbml" initialConcentration="0"/>
    <species id="eIF4A_eIF4G_eIF4E_eIF4B_eIF4H_Cap_mRNA_PABP" name="eIF4A_eIF4G_eIF4E_eIF4B_eIF4H_Cap_mRNA_PABP" compartment="trans_sbml" initialConcentration="0"/>
    <species id="eIF4A_eIF4G_eIF4E_eIF4B_eIF4H_Cap_mRNA_PABP_eIF2_GTP_met_tRNA_r40S_eIF3_eIF1_eIF1A_eIF5_eIF5B" name="eIF4A_eIF4G_eIF4E_eIF4B_eIF4H_Cap_mRNA_PABP_eIF2_GTP_met_tRNA_r40S_eIF3_eIF1_eIF1A_eIF5_eIF5B" compartment="trans_sbml" initialConcentration="0"/>
    <species id="eIF4A_eIF4G_eIF4E_eIF4B_eIF4H_Cap_mRNA_PABP_eIF2_GTP_met_tRNA_r40S_eIF3_eIF1_eIF1A_eIF5_eIF5B_AUG" name="eIF4A_eIF4G_eIF4E_eIF4B_eIF4H_Cap_mRNA_PABP_eIF2_GTP_met_tRNA_r40S_eIF3_eIF1_eIF1A_eIF5_eIF5B_AUG" compartment="trans_sbml" initialConcentration="0"/>
    <species id="eIF4A_eIF4G_eIF4E_eIF4B_eIF4H_Cap_mRNA_PABP_eIF2_GTP_met_tRNA_r40S_eIF3_eIF1_eIF1A_eIF5_eIF5B_AUG_eIF5" name="eIF4A_eIF4G_eIF4E_eIF4B_eIF4H_Cap_mRNA_PABP_eIF2_GTP_met_tRNA_r40S_eIF3_eIF1_eIF1A_eIF5_eIF5B_AUG_eIF5" compartment="trans_sbml" initialConcentration="0"/>
    <species id="eIF4A_eIF4G_eIF4E_eIF4B_eIF4H_Cap_mRNA_PABP_eIF2_GTP_met_tRNA_r40S_eIF3_eIF1_eIF1A_eIF5_eIF5B_AUG_eIF5_eIF5B" name="eIF4A_eIF4G_eIF4E_eIF4B_eIF4H_Cap_mRNA_PABP_eIF2_GTP_met_tRNA_r40S_eIF3_eIF1_eIF1A_eIF5_eIF5B_AUG_eIF5_eIF5B" compartment="trans_sbml" initialConcentration="0"/>
    <species id="eIF4A_eIF4G_eIF4E_eIF4B_eIF4H_Cap_mRNA_PABP_eIF2_GDP_met_tRNA_r40S_eIF3_eIF1_eIF1A_eIF5_eIF5B_AUG_eIF5_eIF5B" name="eIF4A_eIF4G_eIF4E_eIF4B_eIF4H_Cap_mRNA_PABP_eIF2_GDP_met_tRNA_r40S_eIF3_eIF1_eIF1A_eIF5_eIF5B_AUG_eIF5_eIF5B" compartment="trans_sbml" initialConcentration="0"/>
    <species id="eIF4A_eIF4G_eIF4E_eIF4B_eIF4H_Cap_mRNA_PABP_met_tRNA_r40S_eIF3_eIF1_eIF1A_eIF5_eIF5B_AUG_eIF5_eIF5B" name="eIF4A_eIF4G_eIF4E_eIF4B_eIF4H_Cap_mRNA_PABP_met_tRNA_r40S_eIF3_eIF1_eIF1A_eIF5_eIF5B_AUG_eIF5_eIF5B" compartment="trans_sbml" initialConcentration="0"/>
    <species id="eIF2_GDP" name="eIF2_GDP" compartment="trans_sbml" initialConcentration="0"/>
    <species id="eIF2B" name="eIF2B" compartment="trans_sbml" initialConcentration="2"/>
    <species id="eIF2_GDP_eIF2B" name="eIF2_GDP_eIF2B" compartment="trans_sbml" initialConcentration="0"/>
    <species id="r60S" name="r60S" compartment="trans_sbml" initialConcentration="5"/>
    <species id="eIF4A_eIF4G_eIF4E_eIF4B_eIF4H_Cap_mRNA_PABP_met_tRNA_r40S_eIF3_eIF1_eIF1A_eIF5_eIF5B_AUG_eIF5_eIF5B_r60S" name="eIF4A_eIF4G_eIF4E_eIF4B_eIF4H_Cap_mRNA_PABP_met_tRNA_r40S_eIF3_eIF1_eIF1A_eIF5_eIF5B_AUG_eIF5_eIF5B_r60S" compartment="trans_sbml" initialConcentration="0"/>
    <species id="eIF4A_eIF4G_eIF4E_eIF4B_eIF4H_Cap_mRNA_PABP_met_tRNA_r40S_eIF3_eIF1_eIF1A_AUG_r60S" name="eIF4A_eIF4G_eIF4E_eIF4B_eIF4H_Cap_mRNA_PABP_met_tRNA_r40S_eIF3_eIF1_eIF1A_AUG_r60S" compartment="trans_sbml" initialConcentration="0"/>
    <species id="eIF4A_eIF4G_eIF4E_eIF4B_eIF4H_Cap_mRNA_PABP_met_tRNA_r40S_AUG_r60S" name="eIF4A_eIF4G_eIF4E_eIF4B_eIF4H_Cap_mRNA_PABP_met_tRNA_r40S_AUG_r60S" compartment="trans_sbml" initialConcentration="0"/>
    <species id="eIF4A_eIF4G_eIF4E_eIF4B_eIF4H_Cap_mRNA_PABP_met_tRNA_r40S_AUG_r60S_star" name="eIF4A_eIF4G_eIF4E_eIF4B_eIF4H_Cap_mRNA_PABP_met_tRNA_r40S_AUG_r60S_star" compartment="trans_sbml" initialConcentration="0"/>
    <species id="Puromycin" name="Puromycin" compartment="trans_sbml" initialConcentration="0"/>
    <species id="eIF4A_eIF4G_eIF4E_eIF4B_eIF4H_Cap_mRNA_PABP_met_tRNA_r40S_AUG_r60S_star_Puro" name="eIF4A_eIF4G_eIF4E_eIF4B_eIF4H_Cap_mRNA_PABP_met_tRNA_r40S_AUG_r60S_star_Puro" compartment="trans_sbml" initialConcentration="0"/>
    <species id="Cap_Met_Puro" name="Cap_Met_Puro" compartment="trans_sbml" initialConcentration="0"/>
    <species id="eIF4A_eIF4G_eIF4E_eIF4B_eIF4H_Cap_mRNA_PABP_met_tRNA_r40S_AUG_r60S_Puro" name="eIF4A_eIF4G_eIF4E_eIF4B_eIF4H_Cap_mRNA_PABP_met_tRNA_r40S_AUG_r60S_Puro" compartment="trans_sbml" initialConcentration="0"/>
    <species id="IRES_mRNA" name="IRES_mRNA" compartment="trans_sbml" initialConcentration="100"/>
    <species id="IRES_mRNA_PABP" name="IRES_mRNA_PABP" compartment="trans_sbml" initialConcentration="0"/>
    <species id="Stress" name="Stress" compartment="trans_sbml" initialConcentration="0"/>
    <species id="Stress_eIF4G" name="Stress_eIF4G" compartment="trans_sbml" initialConcentration="0"/>
    <species id="eIF4GCleaved" name="eIF4GCleaved" compartment="trans_sbml" initialConcentration="0"/>
    <species id="c4E_BP1_P_Stress" name="c4E_BP1_P_Stress" compartment="trans_sbml" initialConcentration="0"/>
    <species id="ITAF1" name="ITAF1" compartment="trans_sbml" initialConcentration="2"/>
    <species id="ITAF2" name="ITAF2" compartment="trans_sbml" initialConcentration="2"/>
    <species id="eIF4A_eIF4GCleaved" name="eIF4A_eIF4GCleaved" compartment="trans_sbml" initialConcentration="0"/>
    <species id="eIF4A_eIF4GCleaved_eIF4B" name="eIF4A_eIF4GCleaved_eIF4B" compartment="trans_sbml" initialConcentration="0"/>
    <species id="eIF4A_eIF4GCleaved_eIF4B_eIF4H" name="eIF4A_eIF4GCleaved_eIF4B_eIF4H" compartment="trans_sbml" initialConcentration="0"/>
    <species id="eIF4A_eIF4GCleaved_eIF4B_eIF4H_ITAF1" name="eIF4A_eIF4GCleaved_eIF4B_eIF4H_ITAF1" compartment="trans_sbml" initialConcentration="0"/>
    <species id="eIF4A_eIF4GCleaved_eIF4B_eIF4H_ITAF1_ITAF2" name="eIF4A_eIF4GCleaved_eIF4B_eIF4H_ITAF1_ITAF2" compartment="trans_sbml" initialConcentration="0"/>
    <species id="eIF4A_eIF4GCleaved_eIF4B_eIF4H_ITAF1_ITAF2_IRES_mRNA_PABP" name="eIF4A_eIF4GCleaved_eIF4B_eIF4H_ITAF1_ITAF2_IRES_mRNA_PABP" compartment="trans_sbml" initialConcentration="0"/>
    <species id="eIF4A_eIF4GCleaved_eIF4B_eIF4H_ITAF1_ITAF2_IRES_mRNA_PABP_eIF2_GTP_met_tRNA_r40S_eIF3_eIF1_eIF1A_eIF5_eIF5B" name="eIF4A_eIF4GCleaved_eIF4B_eIF4H_ITAF1_ITAF2_IRES_mRNA_PABP_eIF2_GTP_met_tRNA_r40S_eIF3_eIF1_eIF1A_eIF5_eIF5B" compartment="trans_sbml" initialConcentration="0"/>
    <species id="eIF4A_eIF4GCleaved_eIF4B_eIF4H_ITAF1_ITAF2_IRES_mRNA_PABP_eIF2_GTP_met_tRNA_r40S_eIF3_eIF1_eIF1A_eIF5_eIF5B_AUG" name="eIF4A_eIF4GCleaved_eIF4B_eIF4H_ITAF1_ITAF2_IRES_mRNA_PABP_eIF2_GTP_met_tRNA_r40S_eIF3_eIF1_eIF1A_eIF5_eIF5B_AUG" compartment="trans_sbml" initialConcentration="0"/>
    <species id="eIF4A_eIF4GCleaved_eIF4B_eIF4H_ITAF1_ITAF2_IRES_mRNA_PABP_eIF2_GTP_met_tRNA_r40S_eIF3_eIF1_eIF1A_eIF5_eIF5B_AUG_eIF5" name="eIF4A_eIF4GCleaved_eIF4B_eIF4H_ITAF1_ITAF2_IRES_mRNA_PABP_eIF2_GTP_met_tRNA_r40S_eIF3_eIF1_eIF1A_eIF5_eIF5B_AUG_eIF5" compartment="trans_sbml" initialConcentration="0"/>
    <species id="eIF4A_eIF4GCleaved_eIF4B_eIF4H_ITAF1_ITAF2_IRES_mRNA_PABP_eIF2_GTP_met_tRNA_r40S_eIF3_eIF1_eIF1A_eIF5_eIF5B_AUG_eIF5_eIF5B" name="eIF4A_eIF4GCleaved_eIF4B_eIF4H_ITAF1_ITAF2_IRES_mRNA_PABP_eIF2_GTP_met_tRNA_r40S_eIF3_eIF1_eIF1A_eIF5_eIF5B_AUG_eIF5_eIF5B" compartment="trans_sbml" initialConcentration="0"/>
    <species id="eIF4A_eIF4GCleaved_eIF4B_eIF4H_ITAF1_ITAF2_IRES_mRNA_PABP_eIF2_GDP_met_tRNA_r40S_eIF3_eIF1_eIF1A_eIF5_eIF5B_AUG_eIF5_eIF5B" name="eIF4A_eIF4GCleaved_eIF4B_eIF4H_ITAF1_ITAF2_IRES_mRNA_PABP_eIF2_GDP_met_tRNA_r40S_eIF3_eIF1_eIF1A_eIF5_eIF5B_AUG_eIF5_eIF5B" compartment="trans_sbml" initialConcentration="0"/>
    <species id="eIF4A_eIF4GCleaved_eIF4B_eIF4H_ITAF1_ITAF2_IRES_mRNA_PABP_met_tRNA_r40S_eIF3_eIF1_eIF1A_eIF5_eIF5B_AUG" name="eIF4A_eIF4GCleaved_eIF4B_eIF4H_ITAF1_ITAF2_IRES_mRNA_PABP_met_tRNA_r40S_eIF3_eIF1_eIF1A_eIF5_eIF5B_AUG" compartment="trans_sbml" initialConcentration="0"/>
    <species id="eIF4A_eIF4GCleaved_eIF4B_eIF4H_ITAF1_ITAF2_IRES_mRNA_PABP_met_tRNA_r40S_eIF3_eIF1_eIF1A_eIF5_eIF5B_AUG_r60S" name="eIF4A_eIF4GCleaved_eIF4B_eIF4H_ITAF1_ITAF2_IRES_mRNA_PABP_met_tRNA_r40S_eIF3_eIF1_eIF1A_eIF5_eIF5B_AUG_r60S" compartment="trans_sbml" initialConcentration="0"/>
    <species id="eIF4A_eIF4GCleaved_eIF4B_eIF4H_ITAF1_ITAF2_IRES_mRNA_PABP_met_tRNA_r40S_eIF3_eIF1_eIF1A_AUG_r60S" name="eIF4A_eIF4GCleaved_eIF4B_eIF4H_ITAF1_ITAF2_IRES_mRNA_PABP_met_tRNA_r40S_eIF3_eIF1_eIF1A_AUG_r60S" compartment="trans_sbml" initialConcentration="0"/>
    <species id="eIF4A_eIF4GCleaved_eIF4B_eIF4H_ITAF1_ITAF2_IRES_mRNA_PABP_met_tRNA_r40S_AUG_r60S" name="eIF4A_eIF4GCleaved_eIF4B_eIF4H_ITAF1_ITAF2_IRES_mRNA_PABP_met_tRNA_r40S_AUG_r60S" compartment="trans_sbml" initialConcentration="0"/>
    <species id="eIF4A_eIF4GCleaved_eIF4B_eIF4H_ITAF1_ITAF2_IRES_mRNA_PABP_met_tRNA_r40S_AUG_r60S_star" name="eIF4A_eIF4GCleaved_eIF4B_eIF4H_ITAF1_ITAF2_IRES_mRNA_PABP_met_tRNA_r40S_AUG_r60S_star" compartment="trans_sbml" initialConcentration="0"/>
    <species id="eIF4A_eIF4GCleaved_eIF4B_eIF4H_ITAF1_ITAF2_IRES_mRNA_PABP_met_tRNA_r40S_AUG_r60S_star_Puro" name="eIF4A_eIF4GCleaved_eIF4B_eIF4H_ITAF1_ITAF2_IRES_mRNA_PABP_met_tRNA_r40S_AUG_r60S_star_Puro" compartment="trans_sbml" initialConcentration="0"/>
    <species id="IRES_Met_Puro" name="IRES_Met_Puro" compartment="trans_sbml" initialConcentration="0"/>
    <species id="eIF4A_eIF4GCleaved_eIF4B_eIF4H_ITAF1_ITAF2_IRES_mRNA_PABP_met_tRNA_r40S_AUG_r60S_Puro" name="eIF4A_eIF4GCleaved_eIF4B_eIF4H_ITAF1_ITAF2_IRES_mRNA_PABP_met_tRNA_r40S_AUG_r60S_Puro" compartment="trans_sbml" initialConcentration="0"/>
    <species id="Rheb_GTP_TSC1" name="Rheb_GTP_TSC1" compartment="trans_sbml" initialConcentration="0"/>
    <species id="Rheb_GTP_TSC2" name="Rheb_GTP_TSC2" compartment="trans_sbml" initialConcentration="0"/>
    <species id="TSC1_AKT_act" name="TSC1_AKT_act" compartment="trans_sbml" initialConcentration="0"/>
    <species id="TSC1_P" name="TSC1_P" compartment="trans_sbml" initialConcentration="0"/>
    <species id="TSC2_AKT_act" name="TSC2_AKT_act" compartment="trans_sbml" initialConcentration="0"/>
    <species id="TSC2_P" name="TSC2_P" compartment="trans_sbml" initialConcentration="0"/>
    <species id="Rheb" name="Rheb" compartment="trans_sbml" initialConcentration="0.01"/>
    <species id="Wx" name="Wx" compartment="trans_sbml" initialConcentration="0"/>
    <species id="Wi" name="Wi" compartment="trans_sbml" initialConcentration="0"/>
    <species id="Rx" name="Rx" compartment="trans_sbml" initialConcentration="0"/>
    <species id="Ri" name="Ri" compartment="trans_sbml" initialConcentration="0"/>
    <species id="Ri_mtorc1" name="Ri_mtorc1" compartment="trans_sbml" initialConcentration="0"/>
    <species id="Wi_PI3K" name="Wi_PI3K" compartment="trans_sbml" initialConcentration="0"/>
    <species id="Ri_mtorc1_act" name="Ri_mtorc1_act" compartment="trans_sbml" initialConcentration="0"/>
    <species id="Wi_Act_PI3K" name="Wi_Act_PI3K" compartment="trans_sbml" initialConcentration="0"/>
    <species id="mtorc1_IRS1" name="mtorc1_IRS1" compartment="trans_sbml" initialConcentration="0"/>
    <species id="IRS1_p" name="IRS1_p" compartment="trans_sbml" initialConcentration="0"/>
    <species id="p70_mtorc1_act_IRS1" name="p70_mtorc1_act_IRS1" compartment="trans_sbml" initialConcentration="0"/>
    <species id="PRAS40" name="PRAS40" compartment="trans_sbml" initialConcentration="0"/>
    <species id="AKT_act_PRAS40" name="AKT_act_PRAS40" compartment="trans_sbml" initialConcentration="0"/>
    <species id="AKT_act_PRAS40_mtorc1" name="AKT_act_PRAS40_mtorc1" compartment="trans_sbml" initialConcentration="0"/>
    <species id="PDGFa" name="PDGFa" compartment="trans_sbml" initialConcentration="0"/>
    <species id="PDGFB" name="PDGFB" compartment="trans_sbml" initialConcentration="1"/>
    <species id="PDGFa_PDGFB" name="PDGFa_PDGFB" compartment="trans_sbml" initialConcentration="0"/>
    <species id="PDGFa_PDGFB_PTEN" name="PDGFa_PDGFB_PTEN" compartment="trans_sbml" initialConcentration="0"/>
    <species id="PDGFa_PDGFB_act" name="PDGFa_PDGFB_act" compartment="trans_sbml" initialConcentration="0"/>
    <species id="PDGFa_PDGFB_PI3K" name="PDGFa_PDGFB_PI3K" compartment="trans_sbml" initialConcentration="0"/>
    <species id="RhoE" name="RhoE" compartment="trans_sbml" initialConcentration="0"/>
    <species id="RhoE_c4E_BP1_P" name="RhoE_c4E_BP1_P" compartment="trans_sbml" initialConcentration="0"/>
    <species id="TET" name="TET" compartment="trans_sbml" initialConcentration="0"/>
    <species id="TET_RhoE" name="TET_RhoE" compartment="trans_sbml" initialConcentration="0"/>
    <species id="Act_p70_IRS1" name="Act_p70_IRS1" compartment="trans_sbml" initialConcentration="0"/>
    <species id="ppt4" name="ppt4" compartment="trans_sbml" initialConcentration="0"/>
    <species id="IRS1_p_ppt4" name="IRS1_p_ppt4" compartment="trans_sbml" initialConcentration="0"/>
    <species id="IRS1_Pdk1_m" name="IRS1_Pdk1_m" compartment="trans_sbml" initialConcentration="0"/>
  </listOfSpecies>
  <listOfParameters>
    <parameter id="GF_Form" name="k_0" value="0"/>
    <parameter id="GF_Deg" name="k_1" value="0"/>
    <parameter id="Recept_Form" name="k_2" value="2"/>
    <parameter id="Recept_Deg" name="k_3" value="0.1"/>
    <parameter id="GF_Recept1" name="k_4" value="1"/>
    <parameter id="GF_Recept1_REV" name="k_5" value="3.228"/>
    <parameter id="GF_Recept2" name="k_6" value="36"/>
    <parameter id="GF_Recept2_REV" name="k_7" value="6"/>
    <parameter id="GF_Recept3" name="k_8" value="60"/>
    <parameter id="GF_Recept3_REV" name="k_9" value="0.6"/>
    <parameter id="R_p" name="k_10" value="0.5"/>
    <parameter id="R_p_REV" name="k_11" value="0.1"/>
    <parameter id="R_p2" name="k_12" value="1"/>
    <parameter id="R_p2_REV" name="k_13" value="5"/>
    <parameter id="R_p3" name="k_14" value="0.5"/>
    <parameter id="R_gen" name="k_15" value="2"/>
    <parameter id="R_deg" name="k_16" value="0.1"/>
    <parameter id="R_gen" name="k_17" value="0"/>
    <parameter id="R_deg" name="k_18" value="0"/>
    <parameter id="R_gen" name="k_19" value="2"/>
    <parameter id="R_deg" name="k_20" value="0.1"/>
    <parameter id="R_1" name="k_21" value="20"/>
    <parameter id="R_1_REV" name="k_22" value="0.2"/>
    <parameter id="R_2" name="k_23" value="20"/>
    <parameter id="R_2_REV" name="k_24" value="0.2"/>
    <parameter id="R_3" name="k_25" value="0.1"/>
    <parameter id="R_4" name="k_26" value="0.1"/>
    <parameter id="R_5" name="k_27" value="10"/>
    <parameter id="R_5_REV" name="k_28" value="0.1"/>
    <parameter id="R_6" name="k_29" value="0.1"/>
    <parameter id="R_7" name="k_30" value="10"/>
    <parameter id="R_7_REV" name="k_31" value="0.1"/>
    <parameter id="R_8" name="k_32" value="0.1"/>
    <parameter id="R_gen" name="k_33" value="0"/>
    <parameter id="R_deg" name="k_34" value="0"/>
    <parameter id="R_9" name="k_35" value="0.4"/>
    <parameter id="R_9_REV" name="k_36" value="0.2"/>
    <parameter id="R_10" name="k_37" value="0.4"/>
    <parameter id="R_10_REV" name="k_38" value="0.2"/>
    <parameter id="R_11" name="k_39" value="0.4"/>
    <parameter id="R_11_REV" name="k_40" value="0.2"/>
    <parameter id="R_12" name="k_41" value="0.4"/>
    <parameter id="R_12_REV" name="k_42" value="0.2"/>
    <parameter id="R_13" name="k_43" value="0.5"/>
    <parameter id="R_13_REV" name="k_44" value="0.3"/>
    <parameter id="R_gen" name="k_45" value="0.3"/>
    <parameter id="R_deg" name="k_46" value="0.1"/>
    <parameter id="R_gen" name="k_47" value="0.3"/>
    <parameter id="R_deg" name="k_48" value="0.1"/>
    <parameter id="R_gen" name="k_49" value="0.3"/>
    <parameter id="R_deg" name="k_50" value="0.1"/>
    <parameter id="R_gen" name="k_51" value="0.3"/>
    <parameter id="R_deg" name="k_52" value="0.1"/>
    <parameter id="R_gen" name="k_53" value="0.2"/>
    <parameter id="R_deg" name="k_54" value="0.1"/>
    <parameter id="R_14" name="k_55" value="10"/>
    <parameter id="R_14_REV" name="k_56" value="0.3"/>
    <parameter id="R_15" name="k_57" value="30"/>
    <parameter id="R_gen" name="k_58" value="8"/>
    <parameter id="R_deg" name="k_59" value="0.5"/>
    <parameter id="R_16" name="k_60" value="8"/>
    <parameter id="R_16_REV" name="k_61" value="0.1"/>
    <parameter id="R_17" name="k_62" value="30"/>
    <parameter id="R_form" name="k_63" value="0.4"/>
    <parameter id="R_form_REV" name="k_64" value="0.1"/>
    <parameter id="R_22" name="k_65" value="0.4"/>
    <parameter id="R_22_REV" name="k_66" value="0.2"/>
    <parameter id="R_23" name="k_67" value="0.4"/>
    <parameter id="R_23_REV" name="k_68" value="0.3"/>
    <parameter id="R_dp" name="k_69" value="0.4"/>
    <parameter id="R_dp" name="k_70" value="0.2"/>
    <parameter id="R_18" name="k_71" value="0"/>
    <parameter id="R_18_REV" name="k_72" value="0"/>
    <parameter id="R_19" name="k_73" value="0"/>
    <parameter id="R_19_REV" name="k_74" value="0"/>
    <parameter id="Grb2_Form" name="k_75" value="5"/>
    <parameter id="Grb2_Form_REV" name="k_76" value="0.1"/>
    <parameter id="SoS_Form" name="k_77" value="5"/>
    <parameter id="SoS_Form_REV" name="k_78" value="0.1"/>
    <parameter id="Grb2_SoS_Form" name="k_79" value="0.09"/>
    <parameter id="Grb2_SoS_Form_REV" name="k_80" value="0.006"/>
    <parameter id="GF_Recept_2_P_Grb2_Form" name="k_81" value="0.018"/>
    <parameter id="GF_Recept_2_P_Grb2_Form_REV" name="k_82" value="3"/>
    <parameter id="GF_Recept_2_P_Grb2_SoS_Form1" name="k_83" value="0.3"/>
    <parameter id="GF_Recept_2_P_Grb2_SoS_Form1_REV" name="k_84" value="3.6"/>
    <parameter id="GF_Recept_2_P_Grb2_SoS_Form2" name="k_85" value="0.27"/>
    <parameter id="GF_Recept_2_P_Grb2_SoS_Form2_REV" name="k_86" value="0.6"/>
    <parameter id="R_20" name="k_87" value="0.2"/>
    <parameter id="R_20_REV" name="k_88" value="2"/>
    <parameter id="R_21" name="k_89" value="0.2"/>
    <parameter id="R_21_REV" name="k_90" value="2"/>
    <parameter id="R_22" name="k_91" value="0.2"/>
    <parameter id="R_22_REV" name="k_92" value="2"/>
    <parameter id="R_23" name="k_93" value="0.2"/>
    <parameter id="R_23_REV" name="k_94" value="2"/>
    <parameter id="R_24" name="k_95" value="0.3"/>
    <parameter id="R_24_REV" name="k_96" value="3"/>
    <parameter id="R_25" name="k_97" value="0.3"/>
    <parameter id="R_25_REV" name="k_98" value="3"/>
    <parameter id="Ras_Form" name="k_99" value="5"/>
    <parameter id="Ras_Form_REV" name="k_100" value="0.1"/>
    <parameter id="GDP_Form" name="k_101" value="5"/>
    <parameter id="GDP_Form_REV" name="k_102" value="0.1"/>
    <parameter id="Ras_GDP_Form" name="k_103" value="0.6"/>
    <parameter id="Ras_GDP_Form_REV" name="k_104" value="3.6"/>
    <parameter id="Ras_GDP_combine" name="k_105" value="0.21"/>
    <parameter id="Ras_GDP_combine_REV" name="k_106" value="3"/>
    <parameter id="Ras_GDP_to_Ras_GTP" name="k_107" value="60"/>
    <parameter id="Ras_GDP_combine" name="k_108" value="0.2"/>
    <parameter id="Ras_GDP_combine_REV" name="k_109" value="3"/>
    <parameter id="Ras_GDP_to_Ras_GTP" name="k_110" value="50"/>
    <parameter id="Ras_GDP_combine" name="k_111" value="0.3"/>
    <parameter id="Ras_GDP_combine_REV" name="k_112" value="3"/>
    <parameter id="Ras_GDP_to_Ras_GTP" name="k_113" value="50"/>
    <parameter id="Shc_Form" name="k_114" value="5"/>
    <parameter id="Shc_Form_REV" name="k_115" value="0.1"/>
    <parameter id="GAB_Form" name="k_116" value="5"/>
    <parameter id="GAB_Form_REV" name="k_117" value="0.1"/>
    <parameter id="GF_Recept_2_P_Shc_Form" name="k_118" value="5.4"/>
    <parameter id="GF_Recept_2_P_Shc_Form_REV" name="k_119" value="36"/>
    <parameter id="Grb2_combines" name="k_120" value="0.18"/>
    <parameter id="Grb2_combines_REV" name="k_121" value="3"/>
    <parameter id="SoS_combines" name="k_122" value="0.6"/>
    <parameter id="SoS_combines_REV" name="k_123" value="3.6"/>
    <parameter id="Grb2_SoS_combines" name="k_124" value="0.6"/>
    <parameter id="Grb2_SoS_combines_REV" name="k_125" value="3.6"/>
    <parameter id="GAB_combines" name="k_126" value="0.6"/>
    <parameter id="GAB_combines_REV" name="k_127" value="3.6"/>
    <parameter id="Ras_GDP_combine" name="k_128" value="0.21"/>
    <parameter id="Ras_GDP_combine_REV" name="k_129" value="30"/>
    <parameter id="Ras_GDP_to_Ras_GTP" name="k_130" value="60"/>
    <parameter id="IRS1_IGF1_IRA_p_Shc_Form" name="k_131" value="5"/>
    <parameter id="IRS1_IGF1_IRA_p_Shc_Form_REV" name="k_132" value="36"/>
    <parameter id="Grb2_combines" name="k_133" value="0.18"/>
    <parameter id="Grb2_combines_REV" name="k_134" value="3"/>
    <parameter id="SoS_combines" name="k_135" value="0.6"/>
    <parameter id="SoS_combines_REV" name="k_136" value="3"/>
    <parameter id="Grb2_SoS_combines" name="k_137" value="0.6"/>
    <parameter id="Grb2_SoS_combines_REV" name="k_138" value="3"/>
    <parameter id="GAB_combines" name="k_139" value="0.6"/>
    <parameter id="GAB_combines_REV" name="k_140" value="3"/>
    <parameter id="Ras_GDP_combine" name="k_141" value="0.2"/>
    <parameter id="Ras_GDP_combine_REV" name="k_142" value="30"/>
    <parameter id="Ras_GDP_to_Ras_GTP" name="k_143" value="60"/>
    <parameter id="IRS1_Insulin_IRA_p_Shc_Form" name="k_144" value="5"/>
    <parameter id="IRS1_Insulin_IRA_p_Shc_Form_REV" name="k_145" value="36"/>
    <parameter id="Grb2_combines" name="k_146" value="0.18"/>
    <parameter id="Grb2_combines_REV" name="k_147" value="3"/>
    <parameter id="SoS_combines" name="k_148" value="0.6"/>
    <parameter id="SoS_combines_REV" name="k_149" value="3"/>
    <parameter id="Grb2_SoS_combines" name="k_150" value="0.6"/>
    <parameter id="Grb2_SoS_combines_REV" name="k_151" value="3"/>
    <parameter id="GAB_combines" name="k_152" value="0.6"/>
    <parameter id="GAB_combines_REV" name="k_153" value="3"/>
    <parameter id="Ras_GDP_combine" name="k_154" value="0.21"/>
    <parameter id="Ras_GDP_combine_REV" name="k_155" value="30"/>
    <parameter id="Ras_GDP_to_Ras_GTP" name="k_156" value="60"/>
    <parameter id="PI3K_Form" name="k_157" value="5"/>
    <parameter id="PI3K_Deg" name="k_158" value="0.1"/>
    <parameter id="PI3K_Act_Recept1" name="k_159" value="5.47"/>
    <parameter id="PI3K_Act_Recept1_REV" name="k_160" value="0.33"/>
    <parameter id="PI3K_Act_Recept1" name="k_161" value="5.97"/>
    <parameter id="PI3K_Act_Recept1_REV" name="k_162" value="1.99"/>
    <parameter id="PI3K_Act_Recept2" name="k_163" value="6"/>
    <parameter id="PI3K_Act_Recept2_REV" name="k_164" value="0"/>
    <parameter id="R_deg" name="k_165" value="0.1"/>
    <parameter id="PI3K_Act_Recept2" name="k_166" value="6"/>
    <parameter id="PI3K_Act_Recept2_REV" name="k_167" value="0"/>
    <parameter id="R_deg" name="k_168" value="0.1"/>
    <parameter id="PI3K_Act_Recept1" name="k_169" value="6"/>
    <parameter id="PI3K_Act_Recept1_REV" name="k_170" value="0.4"/>
    <parameter id="PI3K_Act_Recept1" name="k_171" value="6"/>
    <parameter id="PI3K_Act_Recept1_REV" name="k_172" value="0.4"/>
    <parameter id="PI3K_Act_Recept2" name="k_173" value="10"/>
    <parameter id="PI3K_Act_Recept2_REV" name="k_174" value="0"/>
    <parameter id="R_deg" name="k_175" value="0.5"/>
    <parameter id="PI3K_Act_Recept2" name="k_176" value="10"/>
    <parameter id="PI3K_Act_Recept2_REV" name="k_177" value="0"/>
    <parameter id="R_deg" name="k_178" value="0.1"/>
    <parameter id="PI3K_Act_Recept1" name="k_179" value="6"/>
    <parameter id="PI3K_Act_Recept1_REV" name="k_180" value="0.4"/>
    <parameter id="PI3K_Act_Recept1" name="k_181" value="6"/>
    <parameter id="PI3K_Act_Recept1_REV" name="k_182" value="0.4"/>
    <parameter id="PI3K_Act_Recept2" name="k_183" value="10"/>
    <parameter id="PI3K_Act_Recept2_REV" name="k_184" value="0"/>
    <parameter id="R_deg" name="k_185" value="0.1"/>
    <parameter id="PI3K_Act_Recept2" name="k_186" value="10"/>
    <parameter id="PI3K_Act_Recept2_REV" name="k_187" value="0"/>
    <parameter id="R_deg" name="k_188" value="0.1"/>
    <parameter id="PTEN_Form" name="k_189" value="5"/>
    <parameter id="PTEN_Deg" name="k_190" value="0.1"/>
    <parameter id="PtdIns2_Form" name="k_191" value="5"/>
    <parameter id="PtdIns2_deg" name="k_192" value="0.1"/>
    <parameter id="PtdIns3_Form" name="k_193" value="0"/>
    <parameter id="PtdIns3_deg" name="k_194" value="0"/>
    <parameter id="PtdIns2_Act_PI3K_1" name="k_195" value="9"/>
    <parameter id="PtdIns2_Act_PI3K_1_REV" name="k_196" value="10"/>
    <parameter id="PtdIns2_Act_PI3K_2" name="k_197" value="15"/>
    <parameter id="PtdIns3_PTEN_1" name="k_198" value="6"/>
    <parameter id="PtdIns3_PTEN_1_REV" name="k_199" value="0"/>
    <parameter id="PtdIns3_PTEN_2" name="k_200" value="8"/>
    <parameter id="R_form" name="k_201" value="0.5"/>
    <parameter id="R_form_REV" name="k_202" value="0.1"/>
    <parameter id="R_1" name="k_203" value="0.3"/>
    <parameter id="R_1_REV" name="k_204" value="0.2"/>
    <parameter id="R_2" name="k_205" value="0.4"/>
    <parameter id="Akt_Form" name="k_206" value="10"/>
    <parameter id="Akt_Deg" name="k_207" value="0.1"/>
    <parameter id="Pdk1_Form" name="k_208" value="1.5"/>
    <parameter id="Pdk1_Deg" name="k_209" value="0.1"/>
    <parameter id="PtdIns3_Akt_1" name="k_210" value="2"/>
    <parameter id="PtdIns3_Akt_1_REV" name="k_211" value="1.5"/>
    <parameter id="PtdIns3_Akt_2" name="k_212" value="4.5"/>
    <parameter id="PtdIns3_Pdk1_1" name="k_213" value="10"/>
    <parameter id="PtdIns3_Pdk1_1_REV" name="k_214" value="12"/>
    <parameter id="PtdIns3_Pdk1_2" name="k_215" value="14"/>
    <parameter id="Pdk1_m_Akt_m" name="k_216" value="1"/>
    <parameter id="Pdk1_m_Akt_m_REV" name="k_217" value="1.5"/>
    <parameter id="R_form" name="k_218" value="0.5"/>
    <parameter id="R_form_REV" name="k_219" value="0.1"/>
    <parameter id="R_seq" name="k_220" value="0.4"/>
    <parameter id="R_seq_REV" name="k_221" value="0.3"/>
    <parameter id="R_Pdk1_m_Akt_m" name="k_222" value="2"/>
    <parameter id="R_gen" name="k_223" value="5.2"/>
    <parameter id="R_gen_REV" name="k_224" value="0.1"/>
    <parameter id="R_gen" name="k_225" value="4.2"/>
    <parameter id="R_gen_REV" name="k_226" value="0.1"/>
    <parameter id="R_gen" name="k_227" value="4.2"/>
    <parameter id="R_gen_REV" name="k_228" value="0.1"/>
    <parameter id="R_gen" name="k_229" value="4.2"/>
    <parameter id="R_gen_REV" name="k_230" value="0.1"/>
    <parameter id="R_1" name="k_231" value="5"/>
    <parameter id="R_1_REV" name="k_232" value="0.1"/>
    <parameter id="R_2" name="k_233" value="5"/>
    <parameter id="R_2_REV" name="k_234" value="0.1"/>
    <parameter id="R_3" name="k_235" value="5"/>
    <parameter id="R_3_REV" name="k_236" value="0.2"/>
    <parameter id="R_2" name="k_237" value="1"/>
    <parameter id="R_2_REV" name="k_238" value="6.1"/>
    <parameter id="R_3" name="k_239" value="1"/>
    <parameter id="R_3_REV" name="k_240" value="0"/>
    <parameter id="R_p" name="k_241" value="0.5"/>
    <parameter id="R_p_REV" name="k_242" value="0.1"/>
    <parameter id="R_p2" name="k_243" value="0.5"/>
    <parameter id="R_p2_REV" name="k_244" value="1"/>
    <parameter id="R_p3" name="k_245" value="0.5"/>
    <parameter id="R_gen" name="k_246" value="4.2"/>
    <parameter id="R_gen_REV" name="k_247" value="0.1"/>
    <parameter id="R_4" name="k_248" value="5"/>
    <parameter id="R_4_REV" name="k_249" value="0.1"/>
    <parameter id="R_5" name="k_250" value="5"/>
    <parameter id="R_5_REV" name="k_251" value="0.5"/>
    <parameter id="TSC1_Form" name="k_252" value="1.1"/>
    <parameter id="TSC1_Deg" name="k_253" value="0.1"/>
    <parameter id="TSC2_Form" name="k_254" value="1.1"/>
    <parameter id="TSC2_Deg" name="k_255" value="0.1"/>
    <parameter id="TSC1TSC2" name="k_256" value="8.15"/>
    <parameter id="TSC1TSC2_REV" name="k_257" value="0.01"/>
    <parameter id="RheB_GDP_Form" name="k_258" value="0"/>
    <parameter id="RheB_GDP_Deg" name="k_259" value="0.05"/>
    <parameter id="RheB_GTP_Form" name="k_260" value="0"/>
    <parameter id="RheB_GTP_Deg" name="k_261" value="0.5"/>
    <parameter id="Rheb_GTP_RheB_GDP_1" name="k_262" value="10"/>
    <parameter id="Rheb_GTP_RheB_GDP_1_REV" name="k_263" value="0.7"/>
    <parameter id="Rheb_GTP_RheB_GDP_2" name="k_264" value="25.41"/>
    <parameter id="Rheb_GTP_RheB_GDP_2_REV" name="k_265" value="0"/>
    <parameter id="TSC1_TSC2_Act_Akt_1" name="k_266" value="0.215"/>
    <parameter id="TSC1_TSC2_Act_Akt_1_REV" name="k_267" value="2.43"/>
    <parameter id="TSC1_TSC2_Act_Akt_2" name="k_268" value="3.098"/>
    <parameter id="RheB_GTP_mtorc1_1" name="k_269" value="0.1"/>
    <parameter id="RheB_GTP_mtorc1_1_REV" name="k_270" value="9.9"/>
    <parameter id="RheB_GTP_mtorc1_2" name="k_271" value="2.16"/>
    <parameter id="R_gen" name="k_272" value="0.1"/>
    <parameter id="R_gen_REV" name="k_273" value="0.1"/>
    <parameter id="R_phosp_S6K2" name="k_274" value="0.4"/>
    <parameter id="R_phosp_S6K2_REV" name="k_275" value="0.2"/>
    <parameter id="R_phosp_S6K2_2" name="k_276" value="0.5"/>
    <parameter id="R_phosp_S6K2_2_REV" name="k_277" value="0.4"/>
    <parameter id="R_phosp_S6K2_Pdk1" name="k_278" value="0.4"/>
    <parameter id="R_phosp_S6K2_Pdk1_REV" name="k_279" value="0.2"/>
    <parameter id="R_phosp_S6K2_Pdk1_2" name="k_280" value="0.4"/>
    <parameter id="R_phosp_S6K2_Pdk1_2_REV" name="k_281" value="0.3"/>
    <parameter id="c4E_BP1_Form" name="k_282" value="2"/>
    <parameter id="c4E_BP1_Deg" name="k_283" value="0.1"/>
    <parameter id="c4E_BP1_eIF4E" name="k_284" value="10"/>
    <parameter id="c4E_BP1_eIF4E_REV" name="k_285" value="2"/>
    <parameter id="c4E_BP1_Act_TOR" name="k_286" value="3.12"/>
    <parameter id="c4E_BP1_Act_TOR_REV" name="k_287" value="5"/>
    <parameter id="c4E_BP1_Act_TOR1" name="k_288" value="10"/>
    <parameter id="c4E_BP1_eIF4E_mtorc1_act" name="k_289" value="3.3"/>
    <parameter id="c4E_BP1_eIF4E_mtorc1_act_REV" name="k_290" value="5"/>
    <parameter id="c4E_BP1_eIF4E_mtorc1_act" name="k_291" value="10"/>
    <parameter id="R_p" name="k_292" value="0"/>
    <parameter id="R_p_REV" name="k_293" value="0"/>
    <parameter id="R_p2" name="k_294" value="0"/>
    <parameter id="R_p2_REV" name="k_295" value="0"/>
    <parameter id="R_p3" name="k_296" value="0"/>
    <parameter name="k_297" value="0.51"/>
    <parameter name="k_298" value="0.1"/>
    <parameter id="p70_Form" name="k_299" value="3"/>
    <parameter id="p70_Form_REV" name="k_300" value="0.1"/>
    <parameter id="p70_mtorc1_act_1" name="k_301" value="3"/>
    <parameter id="p70_mtorc1_act_1_REV" name="k_302" value="4"/>
    <parameter id="p70_mtorc1_act_2" name="k_303" value="5"/>
    <parameter id="Act_p70_r40S_inact_combine1" name="k_304" value="7.35"/>
    <parameter id="Act_p70_r40S_inact_combine1_REV" name="k_305" value="0.6"/>
    <parameter id="Act_p70_r40S_inact_combine2" name="k_306" value="4.5"/>
    <parameter id="eIF2_Form" name="k_307" value="2"/>
    <parameter id="eIF2_Deg" name="k_308" value="0.1"/>
    <parameter id="GTP_Form" name="k_309" value="2.5"/>
    <parameter id="GTP_Deg" name="k_310" value="0.1"/>
    <parameter id="met_tRNA_Form" name="k_311" value="1"/>
    <parameter id="met_tRNA_Deg" name="k_312" value="0.1"/>
    <parameter id="eIF2_GTP" name="k_313" value="0.3"/>
    <parameter id="eIF2_GTP_REV" name="k_314" value="0.8"/>
    <parameter id="eIF2_GTP_met_tRNA" name="k_315" value="0.8"/>
    <parameter id="eIF2_GTP_met_tRNA_REV" name="k_316" value="1.5"/>
    <parameter id="eIF3_Form" name="k_317" value="1.5"/>
    <parameter id="eIF3_Deg" name="k_318" value="0.1"/>
    <parameter id="eIF1_Form" name="k_319" value="1.5"/>
    <parameter id="eIF1_Deg" name="k_320" value="0.1"/>
    <parameter id="eIF1A_Form" name="k_321" value="1.5"/>
    <parameter id="eIF1A_Deg" name="k_322" value="0.1"/>
    <parameter id="eIF5_Form" name="k_323" value="2.5"/>
    <parameter id="eIF5_Deg" name="k_324" value="0.1"/>
    <parameter id="eIF5B_Form" name="k_325" value="2.5"/>
    <parameter id="eIF5B_Deg" name="k_326" value="0.1"/>
    <parameter id="r40S_eIF3" name="k_327" value="3"/>
    <parameter id="r40S_eIF3_REV" name="k_328" value="4"/>
    <parameter id="r40S_eIF3_eIF1" name="k_329" value="5"/>
    <parameter id="r40S_eIF3_eIF1_REV" name="k_330" value="6"/>
    <parameter id="r40S_eIF3_eIF1_eIF1A" name="k_331" value="7"/>
    <parameter id="r40S_eIF3_eIF1_eIF1A_REV" name="k_332" value="8"/>
    <parameter id="eIF5_eIF5B" name="k_333" value="5"/>
    <parameter id="eIF5_eIF5B_REV" name="k_334" value="7"/>
    <parameter id="r40S_Full" name="k_335" value="5"/>
    <parameter id="r40S_Full_REV" name="k_336" value="7"/>
    <parameter name="k_337" value="2"/>
    <parameter name="k_338" value="5"/>
    <parameter id="eIF4E_Form" name="k_339" value="2"/>
    <parameter id="eIF4E_Deg" name="k_340" value="0.1"/>
    <parameter id="eIF4G_Form" name="k_341" value="2"/>
    <parameter id="eIF4G_Deg" name="k_342" value="0.1"/>
    <parameter id="eIF4A_Form" name="k_343" value="2"/>
    <parameter id="eIF4A_Deg" name="k_344" value="0.1"/>
    <parameter id="eIF4A_eIF4G_eIF4E_1" name="k_345" value="2"/>
    <parameter id="eIF4A_eIF4G_eIF4E_1_REV" name="k_346" value="3"/>
    <parameter id="eIF4A_eIF4G_eIF4E_2" name="k_347" value="2"/>
    <parameter id="eIF4A_eIF4G_eIF4E_2_REV" name="k_348" value="3"/>
    <parameter id="eIF4B_Form" name="k_349" value="2"/>
    <parameter id="eIF4B_Deg" name="k_350" value="0.1"/>
    <parameter id="eIF4H_Form" name="k_351" value="2"/>
    <parameter id="eIF4H_Deg" name="k_352" value="0.1"/>
    <parameter id="R_eIF4F_eIF4B_eIF4H" name="k_353" value="2"/>
    <parameter id="R_eIF4F_eIF4B_eIF4H_REV" name="k_354" value="3"/>
    <parameter id="R_eIF4A_eIF4G_eIF4E_eIF4B" name="k_355" value="2"/>
    <parameter id="R_eIF4A_eIF4G_eIF4E_eIF4B_REV" name="k_356" value="3"/>
    <parameter id="PABP_Form" name="k_357" value="2"/>
    <parameter id="PABP_Deg" name="k_358" value="0.1"/>
    <parameter id="Cap_mRNA_Form" name="k_359" value="2"/>
    <parameter id="Cap_mRNA_Deg" name="k_360" value="0.1"/>
    <parameter id="PABP_Cap_mRNA_join" name="k_361" value="3"/>
    <parameter id="PABP_Cap_mRNA_join_REV" name="k_362" value="5"/>
    <parameter id="CBC_Cap_mRNA" name="k_363" value="4"/>
    <parameter id="CBC_Cap_mRNA_REV" name="k_364" value="6"/>
    <parameter id="Cap_mRNA_CBC_S" name="k_365" value="8"/>
    <parameter id="Cap_mRNA_CBC_S_REV" name="k_366" value="12"/>
    <parameter name="k_367" value="3"/>
    <parameter name="k_368" value="2"/>
    <parameter name="k_369" value="2"/>
    <parameter name="k_370" value="2"/>
    <parameter name="k_371" value="2"/>
    <parameter name="k_372" value="0"/>
    <parameter name="k_373" value="0"/>
    <parameter name="k_374" value="5"/>
    <parameter id="eIF2_GDP_Deg" name="k_375" value="8"/>
    <parameter id="eIF2B_Form" name="k_376" value="1"/>
    <parameter id="eIF2B_Deg" name="k_377" value="0.1"/>
    <parameter id="eIF2_GDP_eIF2B_1" name="k_378" value="1"/>
    <parameter id="eIF2_GDP_eIF2B_1_REV" name="k_379" value="0.2"/>
    <parameter id="eIF2_GDP_eIF2B_2" name="k_380" value="1.5"/>
    <parameter id="r60S_Form" name="k_381" value="1.5"/>
    <parameter id="r60S_Deg" name="k_382" value="0.1"/>
    <parameter id="r60S_binds" name="k_383" value="2"/>
    <parameter id="r60S_binds_REV" name="k_384" value="4"/>
    <parameter id="eIF5s_Deg" name="k_385" value="2.5"/>
    <parameter id="eIF5s_Deg_REV" name="k_386" value="4"/>
    <parameter id="Cap_80S_forms" name="k_387" value="10"/>
    <parameter id="Cap_80S_forms_REV" name="k_388" value="0.001"/>
    <parameter id="TO_80S_star" name="k_389" value="1.5"/>
    <parameter id="Star_to_Star_P" name="k_390" value="2"/>
    <parameter id="Star_to_Star_P_REV" name="k_391" value="3"/>
    <parameter id="Star_P_to_Met_Puro" name="k_392" value="4"/>
    <parameter name="k_393" value="2"/>
    <parameter name="k_394" value="3"/>
    <parameter name="k_395" value="4"/>
    <parameter id="IRES_mRNA_Gen" name="k_396" value="0"/>
    <parameter id="IRES_mRAN_Deg" name="k_397" value="90"/>
    <parameter id="IRES_mRNA_PABP_Form" name="k_398" value="7.4"/>
    <parameter id="IRES_mRNA_PABP_Form_REV" name="k_399" value="0.85"/>
    <parameter id="Stress_GEN" name="k_400" value="0"/>
    <parameter id="Stress_DEG" name="k_401" value="0"/>
    <parameter id="eIF4G_cleave1" name="k_402" value="9.12"/>
    <parameter id="eIF4G_cleave1_REV" name="k_403" value="0.057"/>
    <parameter id="eIF4G_cleave2" name="k_404" value="9"/>
    <parameter id="c4E_BP1_P_dephos1" name="k_405" value="0.82"/>
    <parameter id="c4E_BP1_P_dephos1_REV" name="k_406" value="0.08"/>
    <parameter id="c4E_BP1_P_dephos2" name="k_407" value="0.94"/>
    <parameter id="ITAF1_GEN" name="k_408" value="0.2"/>
    <parameter id="ITAF1_DEG" name="k_409" value="0.1"/>
    <parameter id="ITAF2_GEN" name="k_410" value="0.2"/>
    <parameter id="ITAF2_DEG" name="k_411" value="0.1"/>
    <parameter id="IRES_BC" name="k_412" value="4.3"/>
    <parameter id="IRES_BC_REV" name="k_413" value="0.015"/>
    <parameter id="R_2" name="k_414" value="4.3"/>
    <parameter id="R_2_REV" name="k_415" value="0.01"/>
    <parameter id="R_3" name="k_416" value="4.3"/>
    <parameter id="R_3_REV" name="k_417" value="0.01"/>
    <parameter id="R_4" name="k_418" value="4.3"/>
    <parameter id="R_4_REV" name="k_419" value="0.01"/>
    <parameter id="R_5" name="k_420" value="4.3"/>
    <parameter id="R_5_REV" name="k_421" value="0.01"/>
    <parameter id="IRES_mRNA_IRES_BC" name="k_422" value="5.32"/>
    <parameter id="IRES_mRNA_IRES_BC_REV" name="k_423" value="0.0002"/>
    <parameter id="IRES_mRNA_IBC_S" name="k_424" value="4.89"/>
    <parameter id="IRES_mRNA_IBC_S_REV" name="k_425" value="0.234"/>
    <parameter id="IRES_48S_Scan" name="k_426" value="0.667"/>
    <parameter id="IRES_48S_Scan_GTP_Hyd" name="k_427" value="6.46"/>
    <parameter id="IRES_48S_Scan_GTP_Hyd_REV" name="k_428" value="0.27"/>
    <parameter id="IRES_48S_Scan_GTP_Hyd" name="k_429" value="5.29"/>
    <parameter id="IRES_48S_Scan_GTP_Hyd_REV" name="k_430" value="0.837"/>
    <parameter id="IRES_48S_Scan_GTP_Hyd1" name="k_431" value="9.8"/>
    <parameter id="IRES_48S_Scan_GTP_Hyd1_REV" name="k_432" value="0.098"/>
    <parameter id="IRES_48S_Scan_GTP_Hyd3" name="k_433" value="6.016"/>
    <parameter id="IRES_eIF2_GDP_Deg" name="k_434" value="3.5"/>
    <parameter id="IRES_r60S_binds" name="k_435" value="4.02"/>
    <parameter id="IRES_r60S_binds_REV" name="k_436" value="0.24"/>
    <parameter id="IRES_eIF5s_deg" name="k_437" value="1.05"/>
    <parameter id="IRES_80S_forms" name="k_438" value="0.46"/>
    <parameter id="IRES_80S_forms_REV" name="k_439" value="0"/>
    <parameter id="To_80S_star" name="k_440" value="0.1"/>
    <parameter name="k_441" value="0.001"/>
    <parameter name="k_442" value="60"/>
    <parameter name="k_443" value="10"/>
    <parameter name="k_444" value="0.001"/>
    <parameter name="k_445" value="100"/>
    <parameter name="k_446" value="0.3"/>
    <parameter id="Rheb_GTP_RheB_GDP_1" name="k_447" value="0.075"/>
    <parameter id="Rheb_GTP_RheB_GDP_1_REV" name="k_448" value="10"/>
    <parameter id="Rheb_GTP_RheB_GDP_2" name="k_449" value="1"/>
    <parameter id="Rheb_GTP_RheB_GDP_1" name="k_450" value="0.5"/>
    <parameter id="Rheb_GTP_RheB_GDP_1_REV" name="k_451" value="3"/>
    <parameter id="Rheb_GTP_RheB_GDP_2" name="k_452" value="10"/>
    <parameter id="TSC1_TSC2_AKT_act_1" name="k_453" value="0.22"/>
    <parameter id="TSC1_TSC2_AKT_act_1_REV" name="k_454" value="6"/>
    <parameter id="TSC1_TSC2_AKT_act_2" name="k_455" value="0.98"/>
    <parameter id="TSC1_TSC2_AKT_act_1" name="k_456" value="0.22"/>
    <parameter id="TSC1_TSC2_AKT_act_1_REV" name="k_457" value="6"/>
    <parameter id="TSC1_TSC2_AKT_act_2" name="k_458" value="0.098"/>
    <parameter id="Exchange" name="k_459" value="0"/>
    <parameter id="Exchange_REV" name="k_460" value="0"/>
    <parameter id="Deactivation_mTor" name="k_461" value="10"/>
    <parameter id="Rheb_GDP" name="k_462" value="0"/>
    <parameter id="Rheb_GDP_REV" name="k_463" value="0"/>
    <parameter id="Rheb_GTP" name="k_464" value="5"/>
    <parameter id="Rheb_GTP_REV" name="k_465" value="0.01"/>
    <parameter id="Rheb_Expression" name="k_466" value="3"/>
    <parameter id="Rheb_Degradation" name="k_467" value="0.1"/>
    <parameter id="Transport" name="k_468" value="100"/>
    <parameter id="Transport_REV" name="k_469" value="0.1"/>
    <parameter id="Transport" name="k_470" value="100"/>
    <parameter id="Transport_REV" name="k_471" value="0.1"/>
    <parameter id="Inhibition_mtorc1" name="k_472" value="100"/>
    <parameter id="Inhibition_mtorc1_REV" name="k_473" value="0.01"/>
    <parameter id="Inhibition_PI3K" name="k_474" value="10"/>
    <parameter id="Inhibition_PI3K_REV" name="k_475" value="0.1"/>
    <parameter id="Inhibition_mtorc1_act" name="k_476" value="100"/>
    <parameter id="Inhibition_mtorc1_act_REV" name="k_477" value="0.001"/>
    <parameter id="Inhibition_Act_PI3K" name="k_478" value="10"/>
    <parameter id="Inhibition_Act_PI3K_REV" name="k_479" value="0.1"/>
    <parameter id="R_deg" name="k_480" value="0.1"/>
    <parameter id="R_deg" name="k_481" value="0.1"/>
    <parameter id="R_deg" name="k_482" value="0.3"/>
    <parameter id="R_deg" name="k_483" value="0.1"/>
    <parameter id="R_deg" name="k_484" value="0.1"/>
    <parameter id="R_b1" name="k_485" value="2"/>
    <parameter id="R_b1_REV" name="k_486" value="4"/>
    <parameter id="R_b2" name="k_487" value="3"/>
    <parameter id="R_deg" name="k_488" value="0.8"/>
    <parameter id="R_b1" name="k_489" value="0"/>
    <parameter id="R_b1_REV" name="k_490" value="0"/>
    <parameter id="R_b2" name="k_491" value="0"/>
    <parameter id="R_gen" name="k_492" value="0.5"/>
    <parameter id="R_gen_REV" name="k_493" value="0.1"/>
    <parameter id="R_1" name="k_494" value="0.5"/>
    <parameter id="R_1_REV" name="k_495" value="2"/>
    <parameter id="R_2" name="k_496" value="3"/>
    <parameter id="R_2_REV" name="k_497" value="2"/>
    <parameter id="R_3" name="k_498" value="4"/>
    <parameter id="R_1" name="k_499" value="0.2"/>
    <parameter id="R_2" name="k_500" value="1"/>
    <parameter id="R_gen" name="k_501" value="0"/>
    <parameter id="R_gen_REV" name="k_502" value="0"/>
    <parameter id="R_gen" name="k_503" value="2"/>
    <parameter id="R_gen_REV" name="k_504" value="0.1"/>
    <parameter id="R_1" name="k_505" value="3"/>
    <parameter id="R_1_REV" name="k_506" value="10"/>
    <parameter id="R_inhibition" name="k_507" value="1"/>
    <parameter id="R_inhibition_REV" name="k_508" value="0.2"/>
    <parameter id="R_deg" name="k_509" value="0.2"/>
    <parameter id="R_deg" name="k_510" value="0.2"/>
    <parameter id="R_2" name="k_511" value="20"/>
    <parameter id="R_2_REV" name="k_512" value="0.2"/>
    <parameter id="R_3" name="k_513" value="5"/>
    <parameter id="R_3_REV" name="k_514" value="0.5"/>
    <parameter id="R_4" name="k_515" value="3"/>
    <parameter id="R_deg" name="k_516" value="0.2"/>
    <parameter id="R_p" name="k_517" value="3"/>
    <parameter id="R_p_REV" name="k_518" value="0.1"/>
    <parameter id="R_p2" name="k_519" value="10"/>
    <parameter id="R_p2_REV" name="k_520" value="15"/>
    <parameter id="R_p3" name="k_521" value="20"/>
    <parameter id="Rdeg" name="k_522" value="0.1"/>
    <parameter id="Rdeg" name="k_523" value="0.2"/>
    <parameter id="Rdeg" name="k_524" value="0.1"/>
    <parameter id="Rdeg" name="k_525" value="0.1"/>
    <parameter id="Rdeg" name="k_526" value="0.1"/>
    <parameter id="Rdeg" name="k_527" value="0.1"/>
    <parameter id="Rdeg" name="k_528" value="0.1"/>
    <parameter id="R1" name="k_529" value="5"/>
    <parameter id="R1_REV" name="k_530" value="0.1"/>
    <parameter id="R2" name="k_531" value="4"/>
    <parameter id="R3" name="k_532" value="0.2"/>
    <parameter id="R3" name="k_533" value="0.5"/>
    <parameter id="R3_REV" name="k_534" value="0.75"/>
    <parameter id="R4" name="k_535" value="0.3"/>
    <parameter id="R5" name="k_536" value="0.2"/>
    <parameter id="R6" name="k_537" value="0.8"/>
    <parameter id="R7" name="k_538" value="0.2"/>
    <parameter id="R8" name="k_539" value="0.2"/>
    <parameter id="R_ppt4_gen" name="k_540" value="5"/>
    <parameter id="R_ppt4_gen_REV" name="k_541" value="0.1"/>
    <parameter id="R_ppt4_IRS1_p" name="k_542" value="0.2"/>
    <parameter id="R_ppt4_IRS1_p_REV" name="k_543" value="1"/>
    <parameter id="R_ppt4_p" name="k_544" value="0.5"/>
    <parameter id="R_deg" name="k_545" value="0.4"/>
    <parameter id="R_deg" name="k_546" value="0.2"/>
    <parameter id="R_deg" name="k_547" value="0.2"/>
    <parameter id="R_phosp_IRS1_Pdk1" name="k_548" value="0.5"/>
    <parameter id="R_phosp_IRS1_Pdk1_REV" name="k_549" value="4"/>
    <parameter id="R_phosp_IRS1_Pdk1_2" name="k_550" value="5"/>
    <parameter id="Rx_gen" name="k_551" value="0"/>
    <parameter id="Rx_gen_REV" name="k_552" value="0"/>
    <parameter id="Wx_gen" name="k_553" value="0"/>
    <parameter id="Wx_gen_REV" name="k_554" value="0"/>
    <parameter id="R_deg_eIF2_GTP_met_tRNA" name="k_555" value="0"/>
    <parameter id="R_deg_r40S_eIF3_eIF1_eIF1A_eIF5_eIF5B" name="k_556" value="0"/>
    <parameter id="R_deg_Cap_mRNA_PABP" name="k_557" value="0.1"/>
    <parameter id="R_deg_Cap_Met_Puro" name="k_558" value="0.3"/>
    <parameter id="R_deg" name="k_559" value="0.1"/>
    <parameter name="k_560" value="4"/>
    <parameter name="k_561" value="6"/>
    <parameter id="eIF2_GDP_Deg_2" name="k_562" value="5"/>
    <parameter id="IRES_48S_Scan_2" name="k_563" value="0"/>
    <parameter id="IRES_48S_Scan_GTP_Hyd3_2" name="k_564" value="0"/>
    <parameter id="IRES_eIF2_GDP_Deg_2" name="k_565" value="0"/>
    <parameter id="Puromycin_gen" name="k_566" value="0"/>
    <parameter id="Puromycin_deg" name="k_567" value="0"/>
    <parameter id="eIF4A_eIF4G_eIF4E_eIF4B_eIF4H_Cap_mRNA_PABP_met_tRNA_r40S_AUG_r60S_star_deg" name="k_568" value="0.01"/>
    <parameter id="eIF4A_eIF4G_eIF4E_eIF4B_eIF4H_Cap_mRNA_PABP_met_tRNA_r40S_AUG_r60S_deg" name="k_569" value="0.01"/>
    <parameter id="Pdk1_m_dissasociation" name="k_570" value="0"/>
    <parameter id="PtdIns_deg" name="k_571" value="0.1"/>
    <parameter id="eIF4A_eIF4G_eIF4E_eIF4B_eIF4H_Cap_mRNA_PABP_eIF2_GTP_met_tRNA_r40S_eIF3_eIF1_eIF1A_eIF5_eIF5B_AUG_eIF5_eIF5B_deg" name="k_572" value="0.25"/>
  </listOfParameters>
  <listOfReactions>
    <reaction id="R_0" name="[] = GF" reversible="false">
      <listOfReactants>
        <speciesReference stoichiometry="1"/>
      </listOfReactants>
      <listOfProducts>
        <speciesReference species="GF" stoichiometry="1"/>
      </listOfProducts>
    </reaction>
    <reaction id="R_1" name="GF = []" reversible="false">
      <listOfReactants>
        <speciesReference species="GF" stoichiometry="1"/>
      </listOfReactants>
      <listOfProducts>
        <speciesReference stoichiometry="1"/>
      </listOfProducts>
    </reaction>
    <reaction id="R_2" name="[] = Recept" reversible="false">
      <listOfReactants>
        <speciesReference stoichiometry="1"/>
      </listOfReactants>
      <listOfProducts>
        <speciesReference species="Recept" stoichiometry="1"/>
      </listOfProducts>
    </reaction>
    <reaction id="R_3" name="Recept = []" reversible="false">
      <listOfReactants>
        <speciesReference species="Recept" stoichiometry="1"/>
      </listOfReactants>
      <listOfProducts>
        <speciesReference stoichiometry="1"/>
      </listOfProducts>
    </reaction>
    <reaction id="R_4" name="GF+Recept = GF_Recept" reversible="false">
      <listOfReactants>
        <speciesReference species="GF" stoichiometry="1"/>
        <speciesReference species="Recept" stoichiometry="1"/>
      </listOfReactants>
      <listOfProducts>
        <speciesReference species="GF_Recept" stoichiometry="1"/>
      </listOfProducts>
    </reaction>
    <reaction id="R_5" name="GF_Recept = GF+Recept" reversible="false">
      <listOfReactants>
        <speciesReference species="GF_Recept" stoichiometry="1"/>
      </listOfReactants>
      <listOfProducts>
        <speciesReference species="GF" stoichiometry="1"/>
        <speciesReference species="Recept" stoichiometry="1"/>
      </listOfProducts>
    </reaction>
    <reaction id="R_6" name="2*GF_Recept = GF_Recept_2" reversible="false">
      <listOfReactants>
        <speciesReference species="GF_Recept" stoichiometry="2"/>
      </listOfReactants>
      <listOfProducts>
        <speciesReference species="GF_Recept_2" stoichiometry="1"/>
      </listOfProducts>
    </reaction>
    <reaction id="R_7" name="GF_Recept_2 = 2*GF_Recept" reversible="false">
      <listOfReactants>
        <speciesReference species="GF_Recept_2" stoichiometry="1"/>
      </listOfReactants>
      <listOfProducts>
        <speciesReference species="GF_Recept" stoichiometry="2"/>
      </listOfProducts>
    </reaction>
    <reaction id="R_8" name="GF_Recept_2 = GF_Recept_2_P" reversible="false">
      <listOfReactants>
        <speciesReference species="GF_Recept_2" stoichiometry="1"/>
      </listOfReactants>
      <listOfProducts>
        <speciesReference species="GF_Recept_2_P" stoichiometry="1"/>
      </listOfProducts>
    </reaction>
    <reaction id="R_9" name="GF_Recept_2_P = GF_Recept_2" reversible="false">
      <listOfReactants>
        <speciesReference species="GF_Recept_2_P" stoichiometry="1"/>
      </listOfReactants>
      <listOfProducts>
        <speciesReference species="GF_Recept_2" stoichiometry="1"/>
      </listOfProducts>
    </reaction>
    <reaction id="R_10" name="[] = ppt1" reversible="false">
      <listOfReactants>
        <speciesReference stoichiometry="1"/>
      </listOfReactants>
      <listOfProducts>
        <speciesReference species="ppt1" stoichiometry="1"/>
      </listOfProducts>
    </reaction>
    <reaction id="R_11" name="ppt1 = []" reversible="false">
      <listOfReactants>
        <speciesReference species="ppt1" stoichiometry="1"/>
      </listOfReactants>
      <listOfProducts>
        <speciesReference stoichiometry="1"/>
      </listOfProducts>
    </reaction>
    <reaction id="R_12" name="ppt1+GF_Recept_2_P = ppt1_GF_Recept_2_P" reversible="false">
      <listOfReactants>
        <speciesReference species="ppt1" stoichiometry="1"/>
        <speciesReference species="GF_Recept_2_P" stoichiometry="1"/>
      </listOfReactants>
      <listOfProducts>
        <speciesReference species="ppt1_GF_Recept_2_P" stoichiometry="1"/>
      </listOfProducts>
    </reaction>
    <reaction id="R_13" name="ppt1_GF_Recept_2_P = ppt1+GF_Recept_2_P" reversible="false">
      <listOfReactants>
        <speciesReference species="ppt1_GF_Recept_2_P" stoichiometry="1"/>
      </listOfReactants>
      <listOfProducts>
        <speciesReference species="ppt1" stoichiometry="1"/>
        <speciesReference species="GF_Recept_2_P" stoichiometry="1"/>
      </listOfProducts>
    </reaction>
    <reaction id="R_14" name="ppt1_GF_Recept_2_P = GF_Recept_2+ppt1" reversible="false">
      <listOfReactants>
        <speciesReference species="ppt1_GF_Recept_2_P" stoichiometry="1"/>
      </listOfReactants>
      <listOfProducts>
        <speciesReference species="GF_Recept_2" stoichiometry="1"/>
        <speciesReference species="ppt1" stoichiometry="1"/>
      </listOfProducts>
    </reaction>
    <reaction id="R_15" name="[] = IRA" reversible="false">
      <listOfReactants>
        <speciesReference stoichiometry="1"/>
      </listOfReactants>
      <listOfProducts>
        <speciesReference species="IRA" stoichiometry="1"/>
      </listOfProducts>
    </reaction>
    <reaction id="R_16" name="IRA = []" reversible="false">
      <listOfReactants>
        <speciesReference species="IRA" stoichiometry="1"/>
      </listOfReactants>
      <listOfProducts>
        <speciesReference stoichiometry="1"/>
      </listOfProducts>
    </reaction>
    <reaction id="R_17" name="[] = Insulin" reversible="false">
      <listOfReactants>
        <speciesReference stoichiometry="1"/>
      </listOfReactants>
      <listOfProducts>
        <speciesReference species="Insulin" stoichiometry="1"/>
      </listOfProducts>
    </reaction>
    <reaction id="R_18" name="Insulin = []" reversible="false">
      <listOfReactants>
        <speciesReference species="Insulin" stoichiometry="1"/>
      </listOfReactants>
      <listOfProducts>
        <speciesReference stoichiometry="1"/>
      </listOfProducts>
    </reaction>
    <reaction id="R_19" name="[] = IGF1R" reversible="false">
      <listOfReactants>
        <speciesReference stoichiometry="1"/>
      </listOfReactants>
      <listOfProducts>
        <speciesReference species="IGF1R" stoichiometry="1"/>
      </listOfProducts>
    </reaction>
    <reaction id="R_20" name="IGF1R = []" reversible="false">
      <listOfReactants>
        <speciesReference species="IGF1R" stoichiometry="1"/>
      </listOfReactants>
      <listOfProducts>
        <speciesReference stoichiometry="1"/>
      </listOfProducts>
    </reaction>
    <reaction id="R_21" name="Insulin+IRA = Insulin_IRA" reversible="false">
      <listOfReactants>
        <speciesReference species="Insulin" stoichiometry="1"/>
        <speciesReference species="IRA" stoichiometry="1"/>
      </listOfReactants>
      <listOfProducts>
        <speciesReference species="Insulin_IRA" stoichiometry="1"/>
      </listOfProducts>
    </reaction>
    <reaction id="R_22" name="Insulin_IRA = Insulin+IRA" reversible="false">
      <listOfReactants>
        <speciesReference species="Insulin_IRA" stoichiometry="1"/>
      </listOfReactants>
      <listOfProducts>
        <speciesReference species="Insulin" stoichiometry="1"/>
        <speciesReference species="IRA" stoichiometry="1"/>
      </listOfProducts>
    </reaction>
    <reaction id="R_23" name="Insulin+IGF1R = Insulin_IGF1R" reversible="false">
      <listOfReactants>
        <speciesReference species="Insulin" stoichiometry="1"/>
        <speciesReference species="IGF1R" stoichiometry="1"/>
      </listOfReactants>
      <listOfProducts>
        <speciesReference species="Insulin_IGF1R" stoichiometry="1"/>
      </listOfProducts>
    </reaction>
    <reaction id="R_24" name="Insulin_IGF1R = Insulin+IGF1R" reversible="false">
      <listOfReactants>
        <speciesReference species="Insulin_IGF1R" stoichiometry="1"/>
      </listOfReactants>
      <listOfProducts>
        <speciesReference species="Insulin" stoichiometry="1"/>
        <speciesReference species="IGF1R" stoichiometry="1"/>
      </listOfProducts>
    </reaction>
    <reaction id="R_25" name="Insulin_IRA = []" reversible="false">
      <listOfReactants>
        <speciesReference species="Insulin_IRA" stoichiometry="1"/>
      </listOfReactants>
      <listOfProducts>
        <speciesReference stoichiometry="1"/>
      </listOfProducts>
    </reaction>
    <reaction id="R_26" name="Insulin_IGF1R = []" reversible="false">
      <listOfReactants>
        <speciesReference species="Insulin_IGF1R" stoichiometry="1"/>
      </listOfReactants>
      <listOfProducts>
        <speciesReference stoichiometry="1"/>
      </listOfProducts>
    </reaction>
    <reaction id="R_27" name="IGF1+IGF1R = IGF1_IGF1R" reversible="false">
      <listOfReactants>
        <speciesReference species="IGF1" stoichiometry="1"/>
        <speciesReference species="IGF1R" stoichiometry="1"/>
      </listOfReactants>
      <listOfProducts>
        <speciesReference species="IGF1_IGF1R" stoichiometry="1"/>
      </listOfProducts>
    </reaction>
    <reaction id="R_28" name="IGF1_IGF1R = IGF1+IGF1R" reversible="false">
      <listOfReactants>
        <speciesReference species="IGF1_IGF1R" stoichiometry="1"/>
      </listOfReactants>
      <listOfProducts>
        <speciesReference species="IGF1" stoichiometry="1"/>
        <speciesReference species="IGF1R" stoichiometry="1"/>
      </listOfProducts>
    </reaction>
    <reaction id="R_29" name="IGF1_IGF1R = []" reversible="false">
      <listOfReactants>
        <speciesReference species="IGF1_IGF1R" stoichiometry="1"/>
      </listOfReactants>
      <listOfProducts>
        <speciesReference stoichiometry="1"/>
      </listOfProducts>
    </reaction>
    <reaction id="R_30" name="IGF1+IRA = IGF1_IRA" reversible="false">
      <listOfReactants>
        <speciesReference species="IGF1" stoichiometry="1"/>
        <speciesReference species="IRA" stoichiometry="1"/>
      </listOfReactants>
      <listOfProducts>
        <speciesReference species="IGF1_IRA" stoichiometry="1"/>
      </listOfProducts>
    </reaction>
    <reaction id="R_31" name="IGF1_IRA = IGF1+IRA" reversible="false">
      <listOfReactants>
        <speciesReference species="IGF1_IRA" stoichiometry="1"/>
      </listOfReactants>
      <listOfProducts>
        <speciesReference species="IGF1" stoichiometry="1"/>
        <speciesReference species="IRA" stoichiometry="1"/>
      </listOfProducts>
    </reaction>
    <reaction id="R_32" name="IGF1_IRA = []" reversible="false">
      <listOfReactants>
        <speciesReference species="IGF1_IRA" stoichiometry="1"/>
      </listOfReactants>
      <listOfProducts>
        <speciesReference stoichiometry="1"/>
      </listOfProducts>
    </reaction>
    <reaction id="R_33" name="[] = IGF1" reversible="false">
      <listOfReactants>
        <speciesReference stoichiometry="1"/>
      </listOfReactants>
      <listOfProducts>
        <speciesReference species="IGF1" stoichiometry="1"/>
      </listOfProducts>
    </reaction>
    <reaction id="R_34" name="IGF1 = []" reversible="false">
      <listOfReactants>
        <speciesReference species="IGF1" stoichiometry="1"/>
      </listOfReactants>
      <listOfProducts>
        <speciesReference stoichiometry="1"/>
      </listOfProducts>
    </reaction>
    <reaction id="R_35" name="PTP1B+IGF1_IRA = PTP1B_IGF1_IRA" reversible="false">
      <listOfReactants>
        <speciesReference species="PTP1B" stoichiometry="1"/>
        <speciesReference species="IGF1_IRA" stoichiometry="1"/>
      </listOfReactants>
      <listOfProducts>
        <speciesReference species="PTP1B_IGF1_IRA" stoichiometry="1"/>
      </listOfProducts>
    </reaction>
    <reaction id="R_36" name="PTP1B_IGF1_IRA = PTP1B+IGF1_IRA" reversible="false">
      <listOfReactants>
        <speciesReference species="PTP1B_IGF1_IRA" stoichiometry="1"/>
      </listOfReactants>
      <listOfProducts>
        <speciesReference species="PTP1B" stoichiometry="1"/>
        <speciesReference species="IGF1_IRA" stoichiometry="1"/>
      </listOfProducts>
    </reaction>
    <reaction id="R_37" name="SOCS1+IGF1_IRA = SOCS1_IGF1_IRA" reversible="false">
      <listOfReactants>
        <speciesReference species="SOCS1" stoichiometry="1"/>
        <speciesReference species="IGF1_IRA" stoichiometry="1"/>
      </listOfReactants>
      <listOfProducts>
        <speciesReference species="SOCS1_IGF1_IRA" stoichiometry="1"/>
      </listOfProducts>
    </reaction>
    <reaction id="R_38" name="SOCS1_IGF1_IRA = SOCS1+IGF1_IRA" reversible="false">
      <listOfReactants>
        <speciesReference species="SOCS1_IGF1_IRA" stoichiometry="1"/>
      </listOfReactants>
      <listOfProducts>
        <speciesReference species="SOCS1" stoichiometry="1"/>
        <speciesReference species="IGF1_IRA" stoichiometry="1"/>
      </listOfProducts>
    </reaction>
    <reaction id="R_39" name="SOCS3+IGF1_IRA = SOCS3_IGF1_IRA" reversible="false">
      <listOfReactants>
        <speciesReference species="SOCS3" stoichiometry="1"/>
        <speciesReference species="IGF1_IRA" stoichiometry="1"/>
      </listOfReactants>
      <listOfProducts>
        <speciesReference species="SOCS3_IGF1_IRA" stoichiometry="1"/>
      </listOfProducts>
    </reaction>
    <reaction id="R_40" name="SOCS3_IGF1_IRA = SOCS3+IGF1_IRA" reversible="false">
      <listOfReactants>
        <speciesReference species="SOCS3_IGF1_IRA" stoichiometry="1"/>
      </listOfReactants>
      <listOfProducts>
        <speciesReference species="SOCS3" stoichiometry="1"/>
        <speciesReference species="IGF1_IRA" stoichiometry="1"/>
      </listOfProducts>
    </reaction>
    <reaction id="R_41" name="Grb10+IGF1_IRA = Grb10_IGF1_IRA" reversible="false">
      <listOfReactants>
        <speciesReference species="Grb10" stoichiometry="1"/>
        <speciesReference species="IGF1_IRA" stoichiometry="1"/>
      </listOfReactants>
      <listOfProducts>
        <speciesReference species="Grb10_IGF1_IRA" stoichiometry="1"/>
      </listOfProducts>
    </reaction>
    <reaction id="R_42" name="Grb10_IGF1_IRA = Grb10+IGF1_IRA" reversible="false">
      <listOfReactants>
        <speciesReference species="Grb10_IGF1_IRA" stoichiometry="1"/>
      </listOfReactants>
      <listOfProducts>
        <speciesReference species="Grb10" stoichiometry="1"/>
        <speciesReference species="IGF1_IRA" stoichiometry="1"/>
      </listOfProducts>
    </reaction>
    <reaction id="R_43" name="PC1+IGF1_IRA = PC1_IGF1_IRA" reversible="false">
      <listOfReactants>
        <speciesReference species="PC1" stoichiometry="1"/>
        <speciesReference species="IGF1_IRA" stoichiometry="1"/>
      </listOfReactants>
      <listOfProducts>
        <speciesReference species="PC1_IGF1_IRA" stoichiometry="1"/>
      </listOfProducts>
    </reaction>
    <reaction id="R_44" name="PC1_IGF1_IRA = PC1+IGF1_IRA" reversible="false">
      <listOfReactants>
        <speciesReference species="PC1_IGF1_IRA" stoichiometry="1"/>
      </listOfReactants>
      <listOfProducts>
        <speciesReference species="PC1" stoichiometry="1"/>
        <speciesReference species="IGF1_IRA" stoichiometry="1"/>
      </listOfProducts>
    </reaction>
    <reaction id="R_45" name="[] = PTP1B" reversible="false">
      <listOfReactants>
        <speciesReference stoichiometry="1"/>
      </listOfReactants>
      <listOfProducts>
        <speciesReference species="PTP1B" stoichiometry="1"/>
      </listOfProducts>
    </reaction>
    <reaction id="R_46" name="PTP1B = []" reversible="false">
      <listOfReactants>
        <speciesReference species="PTP1B" stoichiometry="1"/>
      </listOfReactants>
      <listOfProducts>
        <speciesReference stoichiometry="1"/>
      </listOfProducts>
    </reaction>
    <reaction id="R_47" name="[] = SOCS1" reversible="false">
      <listOfReactants>
        <speciesReference stoichiometry="1"/>
      </listOfReactants>
      <listOfProducts>
        <speciesReference species="SOCS1" stoichiometry="1"/>
      </listOfProducts>
    </reaction>
    <reaction id="R_48" name="SOCS1 = []" reversible="false">
      <listOfReactants>
        <speciesReference species="SOCS1" stoichiometry="1"/>
      </listOfReactants>
      <listOfProducts>
        <speciesReference stoichiometry="1"/>
      </listOfProducts>
    </reaction>
    <reaction id="R_49" name="[] = SOCS3" reversible="false">
      <listOfReactants>
        <speciesReference stoichiometry="1"/>
      </listOfReactants>
      <listOfProducts>
        <speciesReference species="SOCS3" stoichiometry="1"/>
      </listOfProducts>
    </reaction>
    <reaction id="R_50" name="SOCS3 = []" reversible="false">
      <listOfReactants>
        <speciesReference species="SOCS3" stoichiometry="1"/>
      </listOfReactants>
      <listOfProducts>
        <speciesReference stoichiometry="1"/>
      </listOfProducts>
    </reaction>
    <reaction id="R_51" name="[] = Grb10" reversible="false">
      <listOfReactants>
        <speciesReference stoichiometry="1"/>
      </listOfReactants>
      <listOfProducts>
        <speciesReference species="Grb10" stoichiometry="1"/>
      </listOfProducts>
    </reaction>
    <reaction id="R_52" name="Grb10 = []" reversible="false">
      <listOfReactants>
        <speciesReference species="Grb10" stoichiometry="1"/>
      </listOfReactants>
      <listOfProducts>
        <speciesReference stoichiometry="1"/>
      </listOfProducts>
    </reaction>
    <reaction id="R_53" name="[] = PC1" reversible="false">
      <listOfReactants>
        <speciesReference stoichiometry="1"/>
      </listOfReactants>
      <listOfProducts>
        <speciesReference species="PC1" stoichiometry="1"/>
      </listOfProducts>
    </reaction>
    <reaction id="R_54" name="PC1 = []" reversible="false">
      <listOfReactants>
        <speciesReference species="PC1" stoichiometry="1"/>
      </listOfReactants>
      <listOfProducts>
        <speciesReference stoichiometry="1"/>
      </listOfProducts>
    </reaction>
    <reaction id="R_55" name="IRS1+IGF1_IRA = IRS1_IGF1_IRA" reversible="false">
      <listOfReactants>
        <speciesReference species="IRS1" stoichiometry="1"/>
        <speciesReference species="IGF1_IRA" stoichiometry="1"/>
      </listOfReactants>
      <listOfProducts>
        <speciesReference species="IRS1_IGF1_IRA" stoichiometry="1"/>
      </listOfProducts>
    </reaction>
    <reaction id="R_56" name="IRS1_IGF1_IRA = IRS1+IGF1_IRA" reversible="false">
      <listOfReactants>
        <speciesReference species="IRS1_IGF1_IRA" stoichiometry="1"/>
      </listOfReactants>
      <listOfProducts>
        <speciesReference species="IRS1" stoichiometry="1"/>
        <speciesReference species="IGF1_IRA" stoichiometry="1"/>
      </listOfProducts>
    </reaction>
    <reaction id="R_57" name="IRS1_IGF1_IRA = IRS1_IGF1_IRA_p" reversible="false">
      <listOfReactants>
        <speciesReference species="IRS1_IGF1_IRA" stoichiometry="1"/>
      </listOfReactants>
      <listOfProducts>
        <speciesReference species="IRS1_IGF1_IRA_p" stoichiometry="1"/>
      </listOfProducts>
    </reaction>
    <reaction id="R_58" name="[] = IRS1" reversible="false">
      <listOfReactants>
        <speciesReference stoichiometry="1"/>
      </listOfReactants>
      <listOfProducts>
        <speciesReference species="IRS1" stoichiometry="1"/>
      </listOfProducts>
    </reaction>
    <reaction id="R_59" name="IRS1 = []" reversible="false">
      <listOfReactants>
        <speciesReference species="IRS1" stoichiometry="1"/>
      </listOfReactants>
      <listOfProducts>
        <speciesReference stoichiometry="1"/>
      </listOfProducts>
    </reaction>
    <reaction id="R_60" name="IRS1+Insulin_IRA = IRS1_Insulin_IRA" reversible="false">
      <listOfReactants>
        <speciesReference species="IRS1" stoichiometry="1"/>
        <speciesReference species="Insulin_IRA" stoichiometry="1"/>
      </listOfReactants>
      <listOfProducts>
        <speciesReference species="IRS1_Insulin_IRA" stoichiometry="1"/>
      </listOfProducts>
    </reaction>
    <reaction id="R_61" name="IRS1_Insulin_IRA = IRS1+Insulin_IRA" reversible="false">
      <listOfReactants>
        <speciesReference species="IRS1_Insulin_IRA" stoichiometry="1"/>
      </listOfReactants>
      <listOfProducts>
        <speciesReference species="IRS1" stoichiometry="1"/>
        <speciesReference species="Insulin_IRA" stoichiometry="1"/>
      </listOfProducts>
    </reaction>
    <reaction id="R_62" name="IRS1_Insulin_IRA = IRS1_Insulin_IRA_p" reversible="false">
      <listOfReactants>
        <speciesReference species="IRS1_Insulin_IRA" stoichiometry="1"/>
      </listOfReactants>
      <listOfProducts>
        <speciesReference species="IRS1_Insulin_IRA_p" stoichiometry="1"/>
      </listOfProducts>
    </reaction>
    <reaction id="R_63" name="[] = SHP2" reversible="false">
      <listOfReactants>
        <speciesReference stoichiometry="1"/>
      </listOfReactants>
      <listOfProducts>
        <speciesReference species="SHP2" stoichiometry="1"/>
      </listOfProducts>
    </reaction>
    <reaction id="R_64" name="SHP2 = []" reversible="false">
      <listOfReactants>
        <speciesReference species="SHP2" stoichiometry="1"/>
      </listOfReactants>
      <listOfProducts>
        <speciesReference stoichiometry="1"/>
      </listOfProducts>
    </reaction>
    <reaction id="R_65" name="SHP2+IRS1_Insulin_IRA_p = SHP2_IRS1_Insulin_IRA_p" reversible="false">
      <listOfReactants>
        <speciesReference species="SHP2" stoichiometry="1"/>
        <speciesReference species="IRS1_Insulin_IRA_p" stoichiometry="1"/>
      </listOfReactants>
      <listOfProducts>
        <speciesReference species="SHP2_IRS1_Insulin_IRA_p" stoichiometry="1"/>
      </listOfProducts>
    </reaction>
    <reaction id="R_66" name="SHP2_IRS1_Insulin_IRA_p = SHP2+IRS1_Insulin_IRA_p" reversible="false">
      <listOfReactants>
        <speciesReference species="SHP2_IRS1_Insulin_IRA_p" stoichiometry="1"/>
      </listOfReactants>
      <listOfProducts>
        <speciesReference species="SHP2" stoichiometry="1"/>
        <speciesReference species="IRS1_Insulin_IRA_p" stoichiometry="1"/>
      </listOfProducts>
    </reaction>
    <reaction id="R_67" name="SHP2+IRS1_IGF1_IRA_p = SHP2_IRS1_IGF1_IRA_p" reversible="false">
      <listOfReactants>
        <speciesReference species="SHP2" stoichiometry="1"/>
        <speciesReference species="IRS1_IGF1_IRA_p" stoichiometry="1"/>
      </listOfReactants>
      <listOfProducts>
        <speciesReference species="SHP2_IRS1_IGF1_IRA_p" stoichiometry="1"/>
      </listOfProducts>
    </reaction>
    <reaction id="R_68" name="SHP2_IRS1_IGF1_IRA_p = SHP2+IRS1_IGF1_IRA_p" reversible="false">
      <listOfReactants>
        <speciesReference species="SHP2_IRS1_IGF1_IRA_p" stoichiometry="1"/>
      </listOfReactants>
      <listOfProducts>
        <speciesReference species="SHP2" stoichiometry="1"/>
        <speciesReference species="IRS1_IGF1_IRA_p" stoichiometry="1"/>
      </listOfProducts>
    </reaction>
    <reaction id="R_69" name="SHP2_IRS1_Insulin_IRA_p = IRS1_Insulin_IRA+SHP2" reversible="false">
      <listOfReactants>
        <speciesReference species="SHP2_IRS1_Insulin_IRA_p" stoichiometry="1"/>
      </listOfReactants>
      <listOfProducts>
        <speciesReference species="IRS1_Insulin_IRA" stoichiometry="1"/>
        <speciesReference species="SHP2" stoichiometry="1"/>
      </listOfProducts>
    </reaction>
    <reaction id="R_70" name="SHP2_IRS1_IGF1_IRA_p = IRS1_IGF1_IRA+SHP2" reversible="false">
      <listOfReactants>
        <speciesReference species="SHP2_IRS1_IGF1_IRA_p" stoichiometry="1"/>
      </listOfReactants>
      <listOfProducts>
        <speciesReference species="IRS1_IGF1_IRA" stoichiometry="1"/>
        <speciesReference species="SHP2" stoichiometry="1"/>
      </listOfProducts>
    </reaction>
    <reaction id="R_71" name="PI3K+IRS1_Insulin_IRA_p = PI3K_IRS1_Insulin_IRA_p" reversible="false">
      <listOfReactants>
        <speciesReference species="PI3K" stoichiometry="1"/>
        <speciesReference species="IRS1_Insulin_IRA_p" stoichiometry="1"/>
      </listOfReactants>
      <listOfProducts>
        <speciesReference species="PI3K_IRS1_Insulin_IRA_p" stoichiometry="1"/>
      </listOfProducts>
    </reaction>
    <reaction id="R_72" name="PI3K_IRS1_Insulin_IRA_p = PI3K+IRS1_Insulin_IRA_p" reversible="false">
      <listOfReactants>
        <speciesReference species="PI3K_IRS1_Insulin_IRA_p" stoichiometry="1"/>
      </listOfReactants>
      <listOfProducts>
        <speciesReference species="PI3K" stoichiometry="1"/>
        <speciesReference species="IRS1_Insulin_IRA_p" stoichiometry="1"/>
      </listOfProducts>
    </reaction>
    <reaction id="R_73" name="PI3K+IRS1_IGF1_IRA_p = PI3K_IRS1_IGF1_IRA_p" reversible="false">
      <listOfReactants>
        <speciesReference species="PI3K" stoichiometry="1"/>
        <speciesReference species="IRS1_IGF1_IRA_p" stoichiometry="1"/>
      </listOfReactants>
      <listOfProducts>
        <speciesReference species="PI3K_IRS1_IGF1_IRA_p" stoichiometry="1"/>
      </listOfProducts>
    </reaction>
    <reaction id="R_74" name="PI3K_IRS1_IGF1_IRA_p = PI3K+IRS1_IGF1_IRA_p" reversible="false">
      <listOfReactants>
        <speciesReference species="PI3K_IRS1_IGF1_IRA_p" stoichiometry="1"/>
      </listOfReactants>
      <listOfProducts>
        <speciesReference species="PI3K" stoichiometry="1"/>
        <speciesReference species="IRS1_IGF1_IRA_p" stoichiometry="1"/>
      </listOfProducts>
    </reaction>
    <reaction id="R_75" name="[] = Grb2" reversible="false">
      <listOfReactants>
        <speciesReference stoichiometry="1"/>
      </listOfReactants>
      <listOfProducts>
        <speciesReference species="Grb2" stoichiometry="1"/>
      </listOfProducts>
    </reaction>
    <reaction id="R_76" name="Grb2 = []" reversible="false">
      <listOfReactants>
        <speciesReference species="Grb2" stoichiometry="1"/>
      </listOfReactants>
      <listOfProducts>
        <speciesReference stoichiometry="1"/>
      </listOfProducts>
    </reaction>
    <reaction id="R_77" name="[] = SoS" reversible="false">
      <listOfReactants>
        <speciesReference stoichiometry="1"/>
      </listOfReactants>
      <listOfProducts>
        <speciesReference species="SoS" stoichiometry="1"/>
      </listOfProducts>
    </reaction>
    <reaction id="R_78" name="SoS = []" reversible="false">
      <listOfReactants>
        <speciesReference species="SoS" stoichiometry="1"/>
      </listOfReactants>
      <listOfProducts>
        <speciesReference stoichiometry="1"/>
      </listOfProducts>
    </reaction>
    <reaction id="R_79" name="Grb2+SoS = Grb2_SoS" reversible="false">
      <listOfReactants>
        <speciesReference species="Grb2" stoichiometry="1"/>
        <speciesReference species="SoS" stoichiometry="1"/>
      </listOfReactants>
      <listOfProducts>
        <speciesReference species="Grb2_SoS" stoichiometry="1"/>
      </listOfProducts>
    </reaction>
    <reaction id="R_80" name="Grb2_SoS = Grb2+SoS" reversible="false">
      <listOfReactants>
        <speciesReference species="Grb2_SoS" stoichiometry="1"/>
      </listOfReactants>
      <listOfProducts>
        <speciesReference species="Grb2" stoichiometry="1"/>
        <speciesReference species="SoS" stoichiometry="1"/>
      </listOfProducts>
    </reaction>
    <reaction id="R_81" name="GF_Recept_2_P+Grb2 = GF_Recept_2_P_Grb2" reversible="false">
      <listOfReactants>
        <speciesReference species="GF_Recept_2_P" stoichiometry="1"/>
        <speciesReference species="Grb2" stoichiometry="1"/>
      </listOfReactants>
      <listOfProducts>
        <speciesReference species="GF_Recept_2_P_Grb2" stoichiometry="1"/>
      </listOfProducts>
    </reaction>
    <reaction id="R_82" name="GF_Recept_2_P_Grb2 = GF_Recept_2_P+Grb2" reversible="false">
      <listOfReactants>
        <speciesReference species="GF_Recept_2_P_Grb2" stoichiometry="1"/>
      </listOfReactants>
      <listOfProducts>
        <speciesReference species="GF_Recept_2_P" stoichiometry="1"/>
        <speciesReference species="Grb2" stoichiometry="1"/>
      </listOfProducts>
    </reaction>
    <reaction id="R_83" name="GF_Recept_2_P_Grb2+SoS = GF_Recept_2_P_Grb2_SoS" reversible="false">
      <listOfReactants>
        <speciesReference species="GF_Recept_2_P_Grb2" stoichiometry="1"/>
        <speciesReference species="SoS" stoichiometry="1"/>
      </listOfReactants>
      <listOfProducts>
        <speciesReference species="GF_Recept_2_P_Grb2_SoS" stoichiometry="1"/>
      </listOfProducts>
    </reaction>
    <reaction id="R_84" name="GF_Recept_2_P_Grb2_SoS = GF_Recept_2_P_Grb2+SoS" reversible="false">
      <listOfReactants>
        <speciesReference species="GF_Recept_2_P_Grb2_SoS" stoichiometry="1"/>
      </listOfReactants>
      <listOfProducts>
        <speciesReference species="GF_Recept_2_P_Grb2" stoichiometry="1"/>
        <speciesReference species="SoS" stoichiometry="1"/>
      </listOfProducts>
    </reaction>
    <reaction id="R_85" name="GF_Recept_2_P+Grb2_SoS = GF_Recept_2_P_Grb2_SoS" reversible="false">
      <listOfReactants>
        <speciesReference species="GF_Recept_2_P" stoichiometry="1"/>
        <speciesReference species="Grb2_SoS" stoichiometry="1"/>
      </listOfReactants>
      <listOfProducts>
        <speciesReference species="GF_Recept_2_P_Grb2_SoS" stoichiometry="1"/>
      </listOfProducts>
    </reaction>
    <reaction id="R_86" name="GF_Recept_2_P_Grb2_SoS = GF_Recept_2_P+Grb2_SoS" reversible="false">
      <listOfReactants>
        <speciesReference species="GF_Recept_2_P_Grb2_SoS" stoichiometry="1"/>
      </listOfReactants>
      <listOfProducts>
        <speciesReference species="GF_Recept_2_P" stoichiometry="1"/>
        <speciesReference species="Grb2_SoS" stoichiometry="1"/>
      </listOfProducts>
    </reaction>
    <reaction id="R_87" name="Grb2+IRS1_Insulin_IRA_p = Grb2_IRS1_Insulin_IRA_p" reversible="false">
      <listOfReactants>
        <speciesReference species="Grb2" stoichiometry="1"/>
        <speciesReference species="IRS1_Insulin_IRA_p" stoichiometry="1"/>
      </listOfReactants>
      <listOfProducts>
        <speciesReference species="Grb2_IRS1_Insulin_IRA_p" stoichiometry="1"/>
      </listOfProducts>
    </reaction>
    <reaction id="R_88" name="Grb2_IRS1_Insulin_IRA_p = Grb2+IRS1_Insulin_IRA_p" reversible="false">
      <listOfReactants>
        <speciesReference species="Grb2_IRS1_Insulin_IRA_p" stoichiometry="1"/>
      </listOfReactants>
      <listOfProducts>
        <speciesReference species="Grb2" stoichiometry="1"/>
        <speciesReference species="IRS1_Insulin_IRA_p" stoichiometry="1"/>
      </listOfProducts>
    </reaction>
    <reaction id="R_89" name="Grb2+IRS1_IGF1_IRA_p = Grb2_IRS1_IGF1_IRA_p" reversible="false">
      <listOfReactants>
        <speciesReference species="Grb2" stoichiometry="1"/>
        <speciesReference species="IRS1_IGF1_IRA_p" stoichiometry="1"/>
      </listOfReactants>
      <listOfProducts>
        <speciesReference species="Grb2_IRS1_IGF1_IRA_p" stoichiometry="1"/>
      </listOfProducts>
    </reaction>
    <reaction id="R_90" name="Grb2_IRS1_IGF1_IRA_p = Grb2+IRS1_IGF1_IRA_p" reversible="false">
      <listOfReactants>
        <speciesReference species="Grb2_IRS1_IGF1_IRA_p" stoichiometry="1"/>
      </listOfReactants>
      <listOfProducts>
        <speciesReference species="Grb2" stoichiometry="1"/>
        <speciesReference species="IRS1_IGF1_IRA_p" stoichiometry="1"/>
      </listOfProducts>
    </reaction>
    <reaction id="R_91" name="Grb2_SoS+IRS1_Insulin_IRA_p = Grb2_SoS_IRS1_Insulin_IRA_p" reversible="false">
      <listOfReactants>
        <speciesReference species="Grb2_SoS" stoichiometry="1"/>
        <speciesReference species="IRS1_Insulin_IRA_p" stoichiometry="1"/>
      </listOfReactants>
      <listOfProducts>
        <speciesReference species="Grb2_SoS_IRS1_Insulin_IRA_p" stoichiometry="1"/>
      </listOfProducts>
    </reaction>
    <reaction id="R_92" name="Grb2_SoS_IRS1_Insulin_IRA_p = Grb2_SoS+IRS1_Insulin_IRA_p" reversible="false">
      <listOfReactants>
        <speciesReference species="Grb2_SoS_IRS1_Insulin_IRA_p" stoichiometry="1"/>
      </listOfReactants>
      <listOfProducts>
        <speciesReference species="Grb2_SoS" stoichiometry="1"/>
        <speciesReference species="IRS1_Insulin_IRA_p" stoichiometry="1"/>
      </listOfProducts>
    </reaction>
    <reaction id="R_93" name="Grb2_SoS+IRS1_IGF1_IRA_p = Grb2_SoS_IRS1_IGF1_IRA_p" reversible="false">
      <listOfReactants>
        <speciesReference species="Grb2_SoS" stoichiometry="1"/>
        <speciesReference species="IRS1_IGF1_IRA_p" stoichiometry="1"/>
      </listOfReactants>
      <listOfProducts>
        <speciesReference species="Grb2_SoS_IRS1_IGF1_IRA_p" stoichiometry="1"/>
      </listOfProducts>
    </reaction>
    <reaction id="R_94" name="Grb2_SoS_IRS1_IGF1_IRA_p = Grb2_SoS+IRS1_IGF1_IRA_p" reversible="false">
      <listOfReactants>
        <speciesReference species="Grb2_SoS_IRS1_IGF1_IRA_p" stoichiometry="1"/>
      </listOfReactants>
      <listOfProducts>
        <speciesReference species="Grb2_SoS" stoichiometry="1"/>
        <speciesReference species="IRS1_IGF1_IRA_p" stoichiometry="1"/>
      </listOfProducts>
    </reaction>
    <reaction id="R_95" name="Grb2_IRS1_Insulin_IRA_p+SoS = Grb2_SoS_IRS1_Insulin_IRA_p" reversible="false">
      <listOfReactants>
        <speciesReference species="Grb2_IRS1_Insulin_IRA_p" stoichiometry="1"/>
        <speciesReference species="SoS" stoichiometry="1"/>
      </listOfReactants>
      <listOfProducts>
        <speciesReference species="Grb2_SoS_IRS1_Insulin_IRA_p" stoichiometry="1"/>
      </listOfProducts>
    </reaction>
    <reaction id="R_96" name="Grb2_SoS_IRS1_Insulin_IRA_p = Grb2_IRS1_Insulin_IRA_p+SoS" reversible="false">
      <listOfReactants>
        <speciesReference species="Grb2_SoS_IRS1_Insulin_IRA_p" stoichiometry="1"/>
      </listOfReactants>
      <listOfProducts>
        <speciesReference species="Grb2_IRS1_Insulin_IRA_p" stoichiometry="1"/>
        <speciesReference species="SoS" stoichiometry="1"/>
      </listOfProducts>
    </reaction>
    <reaction id="R_97" name="Grb2_IRS1_IGF1_IRA_p+SoS = Grb2_SoS_IRS1_IGF1_IRA_p" reversible="false">
      <listOfReactants>
        <speciesReference species="Grb2_IRS1_IGF1_IRA_p" stoichiometry="1"/>
        <speciesReference species="SoS" stoichiometry="1"/>
      </listOfReactants>
      <listOfProducts>
        <speciesReference species="Grb2_SoS_IRS1_IGF1_IRA_p" stoichiometry="1"/>
      </listOfProducts>
    </reaction>
    <reaction id="R_98" name="Grb2_SoS_IRS1_IGF1_IRA_p = Grb2_IRS1_IGF1_IRA_p+SoS" reversible="false">
      <listOfReactants>
        <speciesReference species="Grb2_SoS_IRS1_IGF1_IRA_p" stoichiometry="1"/>
      </listOfReactants>
      <listOfProducts>
        <speciesReference species="Grb2_IRS1_IGF1_IRA_p" stoichiometry="1"/>
        <speciesReference species="SoS" stoichiometry="1"/>
      </listOfProducts>
    </reaction>
    <reaction id="R_99" name="[] = Ras" reversible="false">
      <listOfReactants>
        <speciesReference stoichiometry="1"/>
      </listOfReactants>
      <listOfProducts>
        <speciesReference species="Ras" stoichiometry="1"/>
      </listOfProducts>
    </reaction>
    <reaction id="R_100" name="Ras = []" reversible="false">
      <listOfReactants>
        <speciesReference species="Ras" stoichiometry="1"/>
      </listOfReactants>
      <listOfProducts>
        <speciesReference stoichiometry="1"/>
      </listOfProducts>
    </reaction>
    <reaction id="R_101" name="[] = GDP" reversible="false">
      <listOfReactants>
        <speciesReference stoichiometry="1"/>
      </listOfReactants>
      <listOfProducts>
        <speciesReference species="GDP" stoichiometry="1"/>
      </listOfProducts>
    </reaction>
    <reaction id="R_102" name="GDP = []" reversible="false">
      <listOfReactants>
        <speciesReference species="GDP" stoichiometry="1"/>
      </listOfReactants>
      <listOfProducts>
        <speciesReference stoichiometry="1"/>
      </listOfProducts>
    </reaction>
    <reaction id="R_103" name="Ras+GDP = Ras_GDP" reversible="false">
      <listOfReactants>
        <speciesReference species="Ras" stoichiometry="1"/>
        <speciesReference species="GDP" stoichiometry="1"/>
      </listOfReactants>
      <listOfProducts>
        <speciesReference species="Ras_GDP" stoichiometry="1"/>
      </listOfProducts>
    </reaction>
    <reaction id="R_104" name="Ras_GDP = Ras+GDP" reversible="false">
      <listOfReactants>
        <speciesReference species="Ras_GDP" stoichiometry="1"/>
      </listOfReactants>
      <listOfProducts>
        <speciesReference species="Ras" stoichiometry="1"/>
        <speciesReference species="GDP" stoichiometry="1"/>
      </listOfProducts>
    </reaction>
    <reaction id="R_105" name="GF_Recept_2_P_Grb2_SoS+Ras_GDP = GF_Recept_2_P_Grb2_SoS_Ras_GDP" reversible="false">
      <listOfReactants>
        <speciesReference species="GF_Recept_2_P_Grb2_SoS" stoichiometry="1"/>
        <speciesReference species="Ras_GDP" stoichiometry="1"/>
      </listOfReactants>
      <listOfProducts>
        <speciesReference species="GF_Recept_2_P_Grb2_SoS_Ras_GDP" stoichiometry="1"/>
      </listOfProducts>
    </reaction>
    <reaction id="R_106" name="GF_Recept_2_P_Grb2_SoS_Ras_GDP = GF_Recept_2_P_Grb2_SoS+Ras_GDP" reversible="false">
      <listOfReactants>
        <speciesReference species="GF_Recept_2_P_Grb2_SoS_Ras_GDP" stoichiometry="1"/>
      </listOfReactants>
      <listOfProducts>
        <speciesReference species="GF_Recept_2_P_Grb2_SoS" stoichiometry="1"/>
        <speciesReference species="Ras_GDP" stoichiometry="1"/>
      </listOfProducts>
    </reaction>
    <reaction id="R_107" name="GF_Recept_2_P_Grb2_SoS_Ras_GDP = GF_Recept_2_P_Grb2_SoS_Ras_GTP" reversible="false">
      <listOfReactants>
        <speciesReference species="GF_Recept_2_P_Grb2_SoS_Ras_GDP" stoichiometry="1"/>
      </listOfReactants>
      <listOfProducts>
        <speciesReference species="GF_Recept_2_P_Grb2_SoS_Ras_GTP" stoichiometry="1"/>
      </listOfProducts>
    </reaction>
    <reaction id="R_108" name="Grb2_SoS_IRS1_IGF1_IRA_p+Ras_GDP = Grb2_SoS_IRS1_IGF1_IRA_p_Ras_GDP" reversible="false">
      <listOfReactants>
        <speciesReference species="Grb2_SoS_IRS1_IGF1_IRA_p" stoichiometry="1"/>
        <speciesReference species="Ras_GDP" stoichiometry="1"/>
      </listOfReactants>
      <listOfProducts>
        <speciesReference species="Grb2_SoS_IRS1_IGF1_IRA_p_Ras_GDP" stoichiometry="1"/>
      </listOfProducts>
    </reaction>
    <reaction id="R_109" name="Grb2_SoS_IRS1_IGF1_IRA_p_Ras_GDP = Grb2_SoS_IRS1_IGF1_IRA_p+Ras_GDP" reversible="false">
      <listOfReactants>
        <speciesReference species="Grb2_SoS_IRS1_IGF1_IRA_p_Ras_GDP" stoichiometry="1"/>
      </listOfReactants>
      <listOfProducts>
        <speciesReference species="Grb2_SoS_IRS1_IGF1_IRA_p" stoichiometry="1"/>
        <speciesReference species="Ras_GDP" stoichiometry="1"/>
      </listOfProducts>
    </reaction>
    <reaction id="R_110" name="Grb2_SoS_IRS1_IGF1_IRA_p_Ras_GDP = Grb2_SoS_IRS1_IGF1_IRA_p_Ras_GTP" reversible="false">
      <listOfReactants>
        <speciesReference species="Grb2_SoS_IRS1_IGF1_IRA_p_Ras_GDP" stoichiometry="1"/>
      </listOfReactants>
      <listOfProducts>
        <speciesReference species="Grb2_SoS_IRS1_IGF1_IRA_p_Ras_GTP" stoichiometry="1"/>
      </listOfProducts>
    </reaction>
    <reaction id="R_111" name="Grb2_SoS_IRS1_Insulin_IRA_p+Ras_GDP = Grb2_SoS_IRS1_Insulin_IRA_p_Ras_GDP" reversible="false">
      <listOfReactants>
        <speciesReference species="Grb2_SoS_IRS1_Insulin_IRA_p" stoichiometry="1"/>
        <speciesReference species="Ras_GDP" stoichiometry="1"/>
      </listOfReactants>
      <listOfProducts>
        <speciesReference species="Grb2_SoS_IRS1_Insulin_IRA_p_Ras_GDP" stoichiometry="1"/>
      </listOfProducts>
    </reaction>
    <reaction id="R_112" name="Grb2_SoS_IRS1_Insulin_IRA_p_Ras_GDP = Grb2_SoS_IRS1_Insulin_IRA_p+Ras_GDP" reversible="false">
      <listOfReactants>
        <speciesReference species="Grb2_SoS_IRS1_Insulin_IRA_p_Ras_GDP" stoichiometry="1"/>
      </listOfReactants>
      <listOfProducts>
        <speciesReference species="Grb2_SoS_IRS1_Insulin_IRA_p" stoichiometry="1"/>
        <speciesReference species="Ras_GDP" stoichiometry="1"/>
      </listOfProducts>
    </reaction>
    <reaction id="R_113" name="Grb2_SoS_IRS1_Insulin_IRA_p_Ras_GDP = Grb2_SoS_IRS1_Insulin_IRA_p_Ras_GTP" reversible="false">
      <listOfReactants>
        <speciesReference species="Grb2_SoS_IRS1_Insulin_IRA_p_Ras_GDP" stoichiometry="1"/>
      </listOfReactants>
      <listOfProducts>
        <speciesReference species="Grb2_SoS_IRS1_Insulin_IRA_p_Ras_GTP" stoichiometry="1"/>
      </listOfProducts>
    </reaction>
    <reaction id="R_114" name="[] = Shc" reversible="false">
      <listOfReactants>
        <speciesReference stoichiometry="1"/>
      </listOfReactants>
      <listOfProducts>
        <speciesReference species="Shc" stoichiometry="1"/>
      </listOfProducts>
    </reaction>
    <reaction id="R_115" name="Shc = []" reversible="false">
      <listOfReactants>
        <speciesReference species="Shc" stoichiometry="1"/>
      </listOfReactants>
      <listOfProducts>
        <speciesReference stoichiometry="1"/>
      </listOfProducts>
    </reaction>
    <reaction id="R_116" name="[] = GAB" reversible="false">
      <listOfReactants>
        <speciesReference stoichiometry="1"/>
      </listOfReactants>
      <listOfProducts>
        <speciesReference species="GAB" stoichiometry="1"/>
      </listOfProducts>
    </reaction>
    <reaction id="R_117" name="GAB = []" reversible="false">
      <listOfReactants>
        <speciesReference species="GAB" stoichiometry="1"/>
      </listOfReactants>
      <listOfProducts>
        <speciesReference stoichiometry="1"/>
      </listOfProducts>
    </reaction>
    <reaction id="R_118" name="GF_Recept_2_P+Shc = GF_Recept_2_P_Shc" reversible="false">
      <listOfReactants>
        <speciesReference species="GF_Recept_2_P" stoichiometry="1"/>
        <speciesReference species="Shc" stoichiometry="1"/>
      </listOfReactants>
      <listOfProducts>
        <speciesReference species="GF_Recept_2_P_Shc" stoichiometry="1"/>
      </listOfProducts>
    </reaction>
    <reaction id="R_119" name="GF_Recept_2_P_Shc = GF_Recept_2_P+Shc" reversible="false">
      <listOfReactants>
        <speciesReference species="GF_Recept_2_P_Shc" stoichiometry="1"/>
      </listOfReactants>
      <listOfProducts>
        <speciesReference species="GF_Recept_2_P" stoichiometry="1"/>
        <speciesReference species="Shc" stoichiometry="1"/>
      </listOfProducts>
    </reaction>
    <reaction id="R_120" name="GF_Recept_2_P_Shc+Grb2 = GF_Recept_2_P_Shc_Grb2" reversible="false">
      <listOfReactants>
        <speciesReference species="GF_Recept_2_P_Shc" stoichiometry="1"/>
        <speciesReference species="Grb2" stoichiometry="1"/>
      </listOfReactants>
      <listOfProducts>
        <speciesReference species="GF_Recept_2_P_Shc_Grb2" stoichiometry="1"/>
      </listOfProducts>
    </reaction>
    <reaction id="R_121" name="GF_Recept_2_P_Shc_Grb2 = GF_Recept_2_P_Shc+Grb2" reversible="false">
      <listOfReactants>
        <speciesReference species="GF_Recept_2_P_Shc_Grb2" stoichiometry="1"/>
      </listOfReactants>
      <listOfProducts>
        <speciesReference species="GF_Recept_2_P_Shc" stoichiometry="1"/>
        <speciesReference species="Grb2" stoichiometry="1"/>
      </listOfProducts>
    </reaction>
    <reaction id="R_122" name="GF_Recept_2_P_Shc_Grb2+SoS = GF_Recept_2_P_Shc_Grb2_SoS" reversible="false">
      <listOfReactants>
        <speciesReference species="GF_Recept_2_P_Shc_Grb2" stoichiometry="1"/>
        <speciesReference species="SoS" stoichiometry="1"/>
      </listOfReactants>
      <listOfProducts>
        <speciesReference species="GF_Recept_2_P_Shc_Grb2_SoS" stoichiometry="1"/>
      </listOfProducts>
    </reaction>
    <reaction id="R_123" name="GF_Recept_2_P_Shc_Grb2_SoS = GF_Recept_2_P_Shc_Grb2+SoS" reversible="false">
      <listOfReactants>
        <speciesReference species="GF_Recept_2_P_Shc_Grb2_SoS" stoichiometry="1"/>
      </listOfReactants>
      <listOfProducts>
        <speciesReference species="GF_Recept_2_P_Shc_Grb2" stoichiometry="1"/>
        <speciesReference species="SoS" stoichiometry="1"/>
      </listOfProducts>
    </reaction>
    <reaction id="R_124" name="GF_Recept_2_P_Shc+Grb2_SoS = GF_Recept_2_P_Shc_Grb2_SoS" reversible="false">
      <listOfReactants>
        <speciesReference species="GF_Recept_2_P_Shc" stoichiometry="1"/>
        <speciesReference species="Grb2_SoS" stoichiometry="1"/>
      </listOfReactants>
      <listOfProducts>
        <speciesReference species="GF_Recept_2_P_Shc_Grb2_SoS" stoichiometry="1"/>
      </listOfProducts>
    </reaction>
    <reaction id="R_125" name="GF_Recept_2_P_Shc_Grb2_SoS = GF_Recept_2_P_Shc+Grb2_SoS" reversible="false">
      <listOfReactants>
        <speciesReference species="GF_Recept_2_P_Shc_Grb2_SoS" stoichiometry="1"/>
      </listOfReactants>
      <listOfProducts>
        <speciesReference species="GF_Recept_2_P_Shc" stoichiometry="1"/>
        <speciesReference species="Grb2_SoS" stoichiometry="1"/>
      </listOfProducts>
    </reaction>
    <reaction id="R_126" name="GF_Recept_2_P_Shc_Grb2_SoS+GAB = GF_Recept_2_P_Shc_Grb2_SoS_GAB" reversible="false">
      <listOfReactants>
        <speciesReference species="GF_Recept_2_P_Shc_Grb2_SoS" stoichiometry="1"/>
        <speciesReference species="GAB" stoichiometry="1"/>
      </listOfReactants>
      <listOfProducts>
        <speciesReference species="GF_Recept_2_P_Shc_Grb2_SoS_GAB" stoichiometry="1"/>
      </listOfProducts>
    </reaction>
    <reaction id="R_127" name="GF_Recept_2_P_Shc_Grb2_SoS_GAB = GF_Recept_2_P_Shc_Grb2_SoS+GAB" reversible="false">
      <listOfReactants>
        <speciesReference species="GF_Recept_2_P_Shc_Grb2_SoS_GAB" stoichiometry="1"/>
      </listOfReactants>
      <listOfProducts>
        <speciesReference species="GF_Recept_2_P_Shc_Grb2_SoS" stoichiometry="1"/>
        <speciesReference species="GAB" stoichiometry="1"/>
      </listOfProducts>
    </reaction>
    <reaction id="R_128" name="GF_Recept_2_P_Shc_Grb2_SoS_GAB+Ras_GDP = GF_Recept_2_P_Shc_Grb2_SoS_GAB_Ras_GDP" reversible="false">
      <listOfReactants>
        <speciesReference species="GF_Recept_2_P_Shc_Grb2_SoS_GAB" stoichiometry="1"/>
        <speciesReference species="Ras_GDP" stoichiometry="1"/>
      </listOfReactants>
      <listOfProducts>
        <speciesReference species="GF_Recept_2_P_Shc_Grb2_SoS_GAB_Ras_GDP" stoichiometry="1"/>
      </listOfProducts>
    </reaction>
    <reaction id="R_129" name="GF_Recept_2_P_Shc_Grb2_SoS_GAB_Ras_GDP = GF_Recept_2_P_Shc_Grb2_SoS_GAB+Ras_GDP" reversible="false">
      <listOfReactants>
        <speciesReference species="GF_Recept_2_P_Shc_Grb2_SoS_GAB_Ras_GDP" stoichiometry="1"/>
      </listOfReactants>
      <listOfProducts>
        <speciesReference species="GF_Recept_2_P_Shc_Grb2_SoS_GAB" stoichiometry="1"/>
        <speciesReference species="Ras_GDP" stoichiometry="1"/>
      </listOfProducts>
    </reaction>
    <reaction id="R_130" name="GF_Recept_2_P_Shc_Grb2_SoS_GAB_Ras_GDP = GF_Recept_2_P_Shc_Grb2_SoS_GAB_Ras_GTP" reversible="false">
      <listOfReactants>
        <speciesReference species="GF_Recept_2_P_Shc_Grb2_SoS_GAB_Ras_GDP" stoichiometry="1"/>
      </listOfReactants>
      <listOfProducts>
        <speciesReference species="GF_Recept_2_P_Shc_Grb2_SoS_GAB_Ras_GTP" stoichiometry="1"/>
      </listOfProducts>
    </reaction>
    <reaction id="R_131" name="IRS1_IGF1_IRA_p+Shc = IRS1_IGF1_IRA_p_Shc" reversible="false">
      <listOfReactants>
        <speciesReference species="IRS1_IGF1_IRA_p" stoichiometry="1"/>
        <speciesReference species="Shc" stoichiometry="1"/>
      </listOfReactants>
      <listOfProducts>
        <speciesReference species="IRS1_IGF1_IRA_p_Shc" stoichiometry="1"/>
      </listOfProducts>
    </reaction>
    <reaction id="R_132" name="IRS1_IGF1_IRA_p_Shc = IRS1_IGF1_IRA_p+Shc" reversible="false">
      <listOfReactants>
        <speciesReference species="IRS1_IGF1_IRA_p_Shc" stoichiometry="1"/>
      </listOfReactants>
      <listOfProducts>
        <speciesReference species="IRS1_IGF1_IRA_p" stoichiometry="1"/>
        <speciesReference species="Shc" stoichiometry="1"/>
      </listOfProducts>
    </reaction>
    <reaction id="R_133" name="IRS1_IGF1_IRA_p_Shc+Grb2 = IRS1_IGF1_IRA_p_Shc_Grb2" reversible="false">
      <listOfReactants>
        <speciesReference species="IRS1_IGF1_IRA_p_Shc" stoichiometry="1"/>
        <speciesReference species="Grb2" stoichiometry="1"/>
      </listOfReactants>
      <listOfProducts>
        <speciesReference species="IRS1_IGF1_IRA_p_Shc_Grb2" stoichiometry="1"/>
      </listOfProducts>
    </reaction>
    <reaction id="R_134" name="IRS1_IGF1_IRA_p_Shc_Grb2 = IRS1_IGF1_IRA_p_Shc+Grb2" reversible="false">
      <listOfReactants>
        <speciesReference species="IRS1_IGF1_IRA_p_Shc_Grb2" stoichiometry="1"/>
      </listOfReactants>
      <listOfProducts>
        <speciesReference species="IRS1_IGF1_IRA_p_Shc" stoichiometry="1"/>
        <speciesReference species="Grb2" stoichiometry="1"/>
      </listOfProducts>
    </reaction>
    <reaction id="R_135" name="IRS1_IGF1_IRA_p_Shc_Grb2+SoS = IRS1_IGF1_IRA_p_Shc_Grb2_SoS" reversible="false">
      <listOfReactants>
        <speciesReference species="IRS1_IGF1_IRA_p_Shc_Grb2" stoichiometry="1"/>
        <speciesReference species="SoS" stoichiometry="1"/>
      </listOfReactants>
      <listOfProducts>
        <speciesReference species="IRS1_IGF1_IRA_p_Shc_Grb2_SoS" stoichiometry="1"/>
      </listOfProducts>
    </reaction>
    <reaction id="R_136" name="IRS1_IGF1_IRA_p_Shc_Grb2_SoS = IRS1_IGF1_IRA_p_Shc_Grb2+SoS" reversible="false">
      <listOfReactants>
        <speciesReference species="IRS1_IGF1_IRA_p_Shc_Grb2_SoS" stoichiometry="1"/>
      </listOfReactants>
      <listOfProducts>
        <speciesReference species="IRS1_IGF1_IRA_p_Shc_Grb2" stoichiometry="1"/>
        <speciesReference species="SoS" stoichiometry="1"/>
      </listOfProducts>
    </reaction>
    <reaction id="R_137" name="IRS1_IGF1_IRA_p_Shc+Grb2_SoS = IRS1_IGF1_IRA_p_Shc_Grb2_SoS" reversible="false">
      <listOfReactants>
        <speciesReference species="IRS1_IGF1_IRA_p_Shc" stoichiometry="1"/>
        <speciesReference species="Grb2_SoS" stoichiometry="1"/>
      </listOfReactants>
      <listOfProducts>
        <speciesReference species="IRS1_IGF1_IRA_p_Shc_Grb2_SoS" stoichiometry="1"/>
      </listOfProducts>
    </reaction>
    <reaction id="R_138" name="IRS1_IGF1_IRA_p_Shc_Grb2_SoS = IRS1_IGF1_IRA_p_Shc+Grb2_SoS" reversible="false">
      <listOfReactants>
        <speciesReference species="IRS1_IGF1_IRA_p_Shc_Grb2_SoS" stoichiometry="1"/>
      </listOfReactants>
      <listOfProducts>
        <speciesReference species="IRS1_IGF1_IRA_p_Shc" stoichiometry="1"/>
        <speciesReference species="Grb2_SoS" stoichiometry="1"/>
      </listOfProducts>
    </reaction>
    <reaction id="R_139" name="IRS1_IGF1_IRA_p_Shc_Grb2_SoS+GAB = IRS1_IGF1_IRA_p_Shc_Grb2_SoS_GAB" reversible="false">
      <listOfReactants>
        <speciesReference species="IRS1_IGF1_IRA_p_Shc_Grb2_SoS" stoichiometry="1"/>
        <speciesReference species="GAB" stoichiometry="1"/>
      </listOfReactants>
      <listOfProducts>
        <speciesReference species="IRS1_IGF1_IRA_p_Shc_Grb2_SoS_GAB" stoichiometry="1"/>
      </listOfProducts>
    </reaction>
    <reaction id="R_140" name="IRS1_IGF1_IRA_p_Shc_Grb2_SoS_GAB = IRS1_IGF1_IRA_p_Shc_Grb2_SoS+GAB" reversible="false">
      <listOfReactants>
        <speciesReference species="IRS1_IGF1_IRA_p_Shc_Grb2_SoS_GAB" stoichiometry="1"/>
      </listOfReactants>
      <listOfProducts>
        <speciesReference species="IRS1_IGF1_IRA_p_Shc_Grb2_SoS" stoichiometry="1"/>
        <speciesReference species="GAB" stoichiometry="1"/>
      </listOfProducts>
    </reaction>
    <reaction id="R_141" name="IRS1_IGF1_IRA_p_Shc_Grb2_SoS_GAB+Ras_GDP = IRS1_IGF1_IRA_p_Shc_Grb2_SoS_GAB_Ras_GDP" reversible="false">
      <listOfReactants>
        <speciesReference species="IRS1_IGF1_IRA_p_Shc_Grb2_SoS_GAB" stoichiometry="1"/>
        <speciesReference species="Ras_GDP" stoichiometry="1"/>
      </listOfReactants>
      <listOfProducts>
        <speciesReference species="IRS1_IGF1_IRA_p_Shc_Grb2_SoS_GAB_Ras_GDP" stoichiometry="1"/>
      </listOfProducts>
    </reaction>
    <reaction id="R_142" name="IRS1_IGF1_IRA_p_Shc_Grb2_SoS_GAB_Ras_GDP = IRS1_IGF1_IRA_p_Shc_Grb2_SoS_GAB+Ras_GDP" reversible="false">
      <listOfReactants>
        <speciesReference species="IRS1_IGF1_IRA_p_Shc_Grb2_SoS_GAB_Ras_GDP" stoichiometry="1"/>
      </listOfReactants>
      <listOfProducts>
        <speciesReference species="IRS1_IGF1_IRA_p_Shc_Grb2_SoS_GAB" stoichiometry="1"/>
        <speciesReference species="Ras_GDP" stoichiometry="1"/>
      </listOfProducts>
    </reaction>
    <reaction id="R_143" name="IRS1_IGF1_IRA_p_Shc_Grb2_SoS_GAB_Ras_GDP = IRS1_IGF1_IRA_p_Shc_Grb2_SoS_GAB_Ras_GTP" reversible="false">
      <listOfReactants>
        <speciesReference species="IRS1_IGF1_IRA_p_Shc_Grb2_SoS_GAB_Ras_GDP" stoichiometry="1"/>
      </listOfReactants>
      <listOfProducts>
        <speciesReference species="IRS1_IGF1_IRA_p_Shc_Grb2_SoS_GAB_Ras_GTP" stoichiometry="1"/>
      </listOfProducts>
    </reaction>
    <reaction id="R_144" name="IRS1_Insulin_IRA_p+Shc = IRS1_Insulin_IRA_p_Shc" reversible="false">
      <listOfReactants>
        <speciesReference species="IRS1_Insulin_IRA_p" stoichiometry="1"/>
        <speciesReference species="Shc" stoichiometry="1"/>
      </listOfReactants>
      <listOfProducts>
        <speciesReference species="IRS1_Insulin_IRA_p_Shc" stoichiometry="1"/>
      </listOfProducts>
    </reaction>
    <reaction id="R_145" name="IRS1_Insulin_IRA_p_Shc = IRS1_Insulin_IRA_p+Shc" reversible="false">
      <listOfReactants>
        <speciesReference species="IRS1_Insulin_IRA_p_Shc" stoichiometry="1"/>
      </listOfReactants>
      <listOfProducts>
        <speciesReference species="IRS1_Insulin_IRA_p" stoichiometry="1"/>
        <speciesReference species="Shc" stoichiometry="1"/>
      </listOfProducts>
    </reaction>
    <reaction id="R_146" name="IRS1_Insulin_IRA_p_Shc+Grb2 = IRS1_Insulin_IRA_p_Shc_Grb2" reversible="false">
      <listOfReactants>
        <speciesReference species="IRS1_Insulin_IRA_p_Shc" stoichiometry="1"/>
        <speciesReference species="Grb2" stoichiometry="1"/>
      </listOfReactants>
      <listOfProducts>
        <speciesReference species="IRS1_Insulin_IRA_p_Shc_Grb2" stoichiometry="1"/>
      </listOfProducts>
    </reaction>
    <reaction id="R_147" name="IRS1_Insulin_IRA_p_Shc_Grb2 = IRS1_Insulin_IRA_p_Shc+Grb2" reversible="false">
      <listOfReactants>
        <speciesReference species="IRS1_Insulin_IRA_p_Shc_Grb2" stoichiometry="1"/>
      </listOfReactants>
      <listOfProducts>
        <speciesReference species="IRS1_Insulin_IRA_p_Shc" stoichiometry="1"/>
        <speciesReference species="Grb2" stoichiometry="1"/>
      </listOfProducts>
    </reaction>
    <reaction id="R_148" name="IRS1_Insulin_IRA_p_Shc_Grb2+SoS = IRS1_Insulin_IRA_p_Shc_Grb2_SoS" reversible="false">
      <listOfReactants>
        <speciesReference species="IRS1_Insulin_IRA_p_Shc_Grb2" stoichiometry="1"/>
        <speciesReference species="SoS" stoichiometry="1"/>
      </listOfReactants>
      <listOfProducts>
        <speciesReference species="IRS1_Insulin_IRA_p_Shc_Grb2_SoS" stoichiometry="1"/>
      </listOfProducts>
    </reaction>
    <reaction id="R_149" name="IRS1_Insulin_IRA_p_Shc_Grb2_SoS = IRS1_Insulin_IRA_p_Shc_Grb2+SoS" reversible="false">
      <listOfReactants>
        <speciesReference species="IRS1_Insulin_IRA_p_Shc_Grb2_SoS" stoichiometry="1"/>
      </listOfReactants>
      <listOfProducts>
        <speciesReference species="IRS1_Insulin_IRA_p_Shc_Grb2" stoichiometry="1"/>
        <speciesReference species="SoS" stoichiometry="1"/>
      </listOfProducts>
    </reaction>
    <reaction id="R_150" name="IRS1_Insulin_IRA_p_Shc+Grb2_SoS = IRS1_Insulin_IRA_p_Shc_Grb2_SoS" reversible="false">
      <listOfReactants>
        <speciesReference species="IRS1_Insulin_IRA_p_Shc" stoichiometry="1"/>
        <speciesReference species="Grb2_SoS" stoichiometry="1"/>
      </listOfReactants>
      <listOfProducts>
        <speciesReference species="IRS1_Insulin_IRA_p_Shc_Grb2_SoS" stoichiometry="1"/>
      </listOfProducts>
    </reaction>
    <reaction id="R_151" name="IRS1_Insulin_IRA_p_Shc_Grb2_SoS = IRS1_Insulin_IRA_p_Shc+Grb2_SoS" reversible="false">
      <listOfReactants>
        <speciesReference species="IRS1_Insulin_IRA_p_Shc_Grb2_SoS" stoichiometry="1"/>
      </listOfReactants>
      <listOfProducts>
        <speciesReference species="IRS1_Insulin_IRA_p_Shc" stoichiometry="1"/>
        <speciesReference species="Grb2_SoS" stoichiometry="1"/>
      </listOfProducts>
    </reaction>
    <reaction id="R_152" name="IRS1_Insulin_IRA_p_Shc_Grb2_SoS+GAB = IRS1_Insulin_IRA_p_Shc_Grb2_SoS_GAB" reversible="false">
      <listOfReactants>
        <speciesReference species="IRS1_Insulin_IRA_p_Shc_Grb2_SoS" stoichiometry="1"/>
        <speciesReference species="GAB" stoichiometry="1"/>
      </listOfReactants>
      <listOfProducts>
        <speciesReference species="IRS1_Insulin_IRA_p_Shc_Grb2_SoS_GAB" stoichiometry="1"/>
      </listOfProducts>
    </reaction>
    <reaction id="R_153" name="IRS1_Insulin_IRA_p_Shc_Grb2_SoS_GAB = IRS1_Insulin_IRA_p_Shc_Grb2_SoS+GAB" reversible="false">
      <listOfReactants>
        <speciesReference species="IRS1_Insulin_IRA_p_Shc_Grb2_SoS_GAB" stoichiometry="1"/>
      </listOfReactants>
      <listOfProducts>
        <speciesReference species="IRS1_Insulin_IRA_p_Shc_Grb2_SoS" stoichiometry="1"/>
        <speciesReference species="GAB" stoichiometry="1"/>
      </listOfProducts>
    </reaction>
    <reaction id="R_154" name="IRS1_Insulin_IRA_p_Shc_Grb2_SoS_GAB+Ras_GDP = IRS1_Insulin_IRA_p_Shc_Grb2_SoS_GAB_Ras_GDP" reversible="false">
      <listOfReactants>
        <speciesReference species="IRS1_Insulin_IRA_p_Shc_Grb2_SoS_GAB" stoichiometry="1"/>
        <speciesReference species="Ras_GDP" stoichiometry="1"/>
      </listOfReactants>
      <listOfProducts>
        <speciesReference species="IRS1_Insulin_IRA_p_Shc_Grb2_SoS_GAB_Ras_GDP" stoichiometry="1"/>
      </listOfProducts>
    </reaction>
    <reaction id="R_155" name="IRS1_Insulin_IRA_p_Shc_Grb2_SoS_GAB_Ras_GDP = IRS1_Insulin_IRA_p_Shc_Grb2_SoS_GAB+Ras_GDP" reversible="false">
      <listOfReactants>
        <speciesReference species="IRS1_Insulin_IRA_p_Shc_Grb2_SoS_GAB_Ras_GDP" stoichiometry="1"/>
      </listOfReactants>
      <listOfProducts>
        <speciesReference species="IRS1_Insulin_IRA_p_Shc_Grb2_SoS_GAB" stoichiometry="1"/>
        <speciesReference species="Ras_GDP" stoichiometry="1"/>
      </listOfProducts>
    </reaction>
    <reaction id="R_156" name="IRS1_Insulin_IRA_p_Shc_Grb2_SoS_GAB_Ras_GDP = IRS1_Insulin_IRA_p_Shc_Grb2_SoS_GAB_Ras_GTP" reversible="false">
      <listOfReactants>
        <speciesReference species="IRS1_Insulin_IRA_p_Shc_Grb2_SoS_GAB_Ras_GDP" stoichiometry="1"/>
      </listOfReactants>
      <listOfProducts>
        <speciesReference species="IRS1_Insulin_IRA_p_Shc_Grb2_SoS_GAB_Ras_GTP" stoichiometry="1"/>
      </listOfProducts>
    </reaction>
    <reaction id="R_157" name="[] = PI3K" reversible="false">
      <listOfReactants>
        <speciesReference stoichiometry="1"/>
      </listOfReactants>
      <listOfProducts>
        <speciesReference species="PI3K" stoichiometry="1"/>
      </listOfProducts>
    </reaction>
    <reaction id="R_158" name="PI3K = []" reversible="false">
      <listOfReactants>
        <speciesReference species="PI3K" stoichiometry="1"/>
      </listOfReactants>
      <listOfProducts>
        <speciesReference stoichiometry="1"/>
      </listOfProducts>
    </reaction>
    <reaction id="R_159" name="PI3K+GF_Recept_2_P_Shc_Grb2_SoS_GAB_Ras_GTP = PI3K_GF_Recept_2_P_Shc_Grb2_SoS_GAB_Ras_GTP" reversible="false">
      <listOfReactants>
        <speciesReference species="PI3K" stoichiometry="1"/>
        <speciesReference species="GF_Recept_2_P_Shc_Grb2_SoS_GAB_Ras_GTP" stoichiometry="1"/>
      </listOfReactants>
      <listOfProducts>
        <speciesReference species="PI3K_GF_Recept_2_P_Shc_Grb2_SoS_GAB_Ras_GTP" stoichiometry="1"/>
      </listOfProducts>
    </reaction>
    <reaction id="R_160" name="PI3K_GF_Recept_2_P_Shc_Grb2_SoS_GAB_Ras_GTP = PI3K+GF_Recept_2_P_Shc_Grb2_SoS_GAB_Ras_GTP" reversible="false">
      <listOfReactants>
        <speciesReference species="PI3K_GF_Recept_2_P_Shc_Grb2_SoS_GAB_Ras_GTP" stoichiometry="1"/>
      </listOfReactants>
      <listOfProducts>
        <speciesReference species="PI3K" stoichiometry="1"/>
        <speciesReference species="GF_Recept_2_P_Shc_Grb2_SoS_GAB_Ras_GTP" stoichiometry="1"/>
      </listOfProducts>
    </reaction>
    <reaction id="R_161" name="PI3K+GF_Recept_2_P_Grb2_SoS_Ras_GTP = PI3K_GF_Recept_2_P_Grb2_SoS_Ras_GTP" reversible="false">
      <listOfReactants>
        <speciesReference species="PI3K" stoichiometry="1"/>
        <speciesReference species="GF_Recept_2_P_Grb2_SoS_Ras_GTP" stoichiometry="1"/>
      </listOfReactants>
      <listOfProducts>
        <speciesReference species="PI3K_GF_Recept_2_P_Grb2_SoS_Ras_GTP" stoichiometry="1"/>
      </listOfProducts>
    </reaction>
    <reaction id="R_162" name="PI3K_GF_Recept_2_P_Grb2_SoS_Ras_GTP = PI3K+GF_Recept_2_P_Grb2_SoS_Ras_GTP" reversible="false">
      <listOfReactants>
        <speciesReference species="PI3K_GF_Recept_2_P_Grb2_SoS_Ras_GTP" stoichiometry="1"/>
      </listOfReactants>
      <listOfProducts>
        <speciesReference species="PI3K" stoichiometry="1"/>
        <speciesReference species="GF_Recept_2_P_Grb2_SoS_Ras_GTP" stoichiometry="1"/>
      </listOfProducts>
    </reaction>
    <reaction id="R_163" name="PI3K_GF_Recept_2_P_Shc_Grb2_SoS_GAB_Ras_GTP = Act_PI3K+GF_Recept_2_P_Shc_Grb2_SoS_GAB_Ras_GTP" reversible="false">
      <listOfReactants>
        <speciesReference species="PI3K_GF_Recept_2_P_Shc_Grb2_SoS_GAB_Ras_GTP" stoichiometry="1"/>
      </listOfReactants>
      <listOfProducts>
        <speciesReference species="Act_PI3K" stoichiometry="1"/>
        <speciesReference species="GF_Recept_2_P_Shc_Grb2_SoS_GAB_Ras_GTP" stoichiometry="1"/>
      </listOfProducts>
    </reaction>
    <reaction id="R_164" name="Act_PI3K+GF_Recept_2_P_Shc_Grb2_SoS_GAB_Ras_GTP = PI3K_GF_Recept_2_P_Shc_Grb2_SoS_GAB_Ras_GTP" reversible="false">
      <listOfReactants>
        <speciesReference species="Act_PI3K" stoichiometry="1"/>
        <speciesReference species="GF_Recept_2_P_Shc_Grb2_SoS_GAB_Ras_GTP" stoichiometry="1"/>
      </listOfReactants>
      <listOfProducts>
        <speciesReference species="PI3K_GF_Recept_2_P_Shc_Grb2_SoS_GAB_Ras_GTP" stoichiometry="1"/>
      </listOfProducts>
    </reaction>
    <reaction id="R_165" name="GF_Recept_2_P_Shc_Grb2_SoS_GAB_Ras_GTP = []" reversible="false">
      <listOfReactants>
        <speciesReference species="GF_Recept_2_P_Shc_Grb2_SoS_GAB_Ras_GTP" stoichiometry="1"/>
      </listOfReactants>
      <listOfProducts>
        <speciesReference stoichiometry="1"/>
      </listOfProducts>
    </reaction>
    <reaction id="R_166" name="PI3K_GF_Recept_2_P_Grb2_SoS_Ras_GTP = Act_PI3K+GF_Recept_2_P_Grb2_SoS_Ras_GTP" reversible="false">
      <listOfReactants>
        <speciesReference species="PI3K_GF_Recept_2_P_Grb2_SoS_Ras_GTP" stoichiometry="1"/>
      </listOfReactants>
      <listOfProducts>
        <speciesReference species="Act_PI3K" stoichiometry="1"/>
        <speciesReference species="GF_Recept_2_P_Grb2_SoS_Ras_GTP" stoichiometry="1"/>
      </listOfProducts>
    </reaction>
    <reaction id="R_167" name="Act_PI3K+GF_Recept_2_P_Grb2_SoS_Ras_GTP = PI3K_GF_Recept_2_P_Grb2_SoS_Ras_GTP" reversible="false">
      <listOfReactants>
        <speciesReference species="Act_PI3K" stoichiometry="1"/>
        <speciesReference species="GF_Recept_2_P_Grb2_SoS_Ras_GTP" stoichiometry="1"/>
      </listOfReactants>
      <listOfProducts>
        <speciesReference species="PI3K_GF_Recept_2_P_Grb2_SoS_Ras_GTP" stoichiometry="1"/>
      </listOfProducts>
    </reaction>
    <reaction id="R_168" name="GF_Recept_2_P_Grb2_SoS_Ras_GTP = []" reversible="false">
      <listOfReactants>
        <speciesReference species="GF_Recept_2_P_Grb2_SoS_Ras_GTP" stoichiometry="1"/>
      </listOfReactants>
      <listOfProducts>
        <speciesReference stoichiometry="1"/>
      </listOfProducts>
    </reaction>
    <reaction id="R_169" name="PI3K+IRS1_Insulin_IRA_p_Shc_Grb2_SoS_GAB_Ras_GTP = PI3K_IRS1_Insulin_IRA_p_Shc_Grb2_SoS_GAB_Ras_GTP" reversible="false">
      <listOfReactants>
        <speciesReference species="PI3K" stoichiometry="1"/>
        <speciesReference species="IRS1_Insulin_IRA_p_Shc_Grb2_SoS_GAB_Ras_GTP" stoichiometry="1"/>
      </listOfReactants>
      <listOfProducts>
        <speciesReference species="PI3K_IRS1_Insulin_IRA_p_Shc_Grb2_SoS_GAB_Ras_GTP" stoichiometry="1"/>
      </listOfProducts>
    </reaction>
    <reaction id="R_170" name="PI3K_IRS1_Insulin_IRA_p_Shc_Grb2_SoS_GAB_Ras_GTP = PI3K+IRS1_Insulin_IRA_p_Shc_Grb2_SoS_GAB_Ras_GTP" reversible="false">
      <listOfReactants>
        <speciesReference species="PI3K_IRS1_Insulin_IRA_p_Shc_Grb2_SoS_GAB_Ras_GTP" stoichiometry="1"/>
      </listOfReactants>
      <listOfProducts>
        <speciesReference species="PI3K" stoichiometry="1"/>
        <speciesReference species="IRS1_Insulin_IRA_p_Shc_Grb2_SoS_GAB_Ras_GTP" stoichiometry="1"/>
      </listOfProducts>
    </reaction>
    <reaction id="R_171" name="PI3K+Grb2_SoS_IRS1_Insulin_IRA_p_Ras_GTP = PI3K_Grb2_SoS_IRS1_Insulin_IRA_p_Ras_GTP" reversible="false">
      <listOfReactants>
        <speciesReference species="PI3K" stoichiometry="1"/>
        <speciesReference species="Grb2_SoS_IRS1_Insulin_IRA_p_Ras_GTP" stoichiometry="1"/>
      </listOfReactants>
      <listOfProducts>
        <speciesReference species="PI3K_Grb2_SoS_IRS1_Insulin_IRA_p_Ras_GTP" stoichiometry="1"/>
      </listOfProducts>
    </reaction>
    <reaction id="R_172" name="PI3K_Grb2_SoS_IRS1_Insulin_IRA_p_Ras_GTP = PI3K+Grb2_SoS_IRS1_Insulin_IRA_p_Ras_GTP" reversible="false">
      <listOfReactants>
        <speciesReference species="PI3K_Grb2_SoS_IRS1_Insulin_IRA_p_Ras_GTP" stoichiometry="1"/>
      </listOfReactants>
      <listOfProducts>
        <speciesReference species="PI3K" stoichiometry="1"/>
        <speciesReference species="Grb2_SoS_IRS1_Insulin_IRA_p_Ras_GTP" stoichiometry="1"/>
      </listOfProducts>
    </reaction>
    <reaction id="R_173" name="PI3K_IRS1_Insulin_IRA_p_Shc_Grb2_SoS_GAB_Ras_GTP = Act_PI3K+IRS1_Insulin_IRA_p_Shc_Grb2_SoS_GAB_Ras_GTP" reversible="false">
      <listOfReactants>
        <speciesReference species="PI3K_IRS1_Insulin_IRA_p_Shc_Grb2_SoS_GAB_Ras_GTP" stoichiometry="1"/>
      </listOfReactants>
      <listOfProducts>
        <speciesReference species="Act_PI3K" stoichiometry="1"/>
        <speciesReference species="IRS1_Insulin_IRA_p_Shc_Grb2_SoS_GAB_Ras_GTP" stoichiometry="1"/>
      </listOfProducts>
    </reaction>
    <reaction id="R_174" name="Act_PI3K+IRS1_Insulin_IRA_p_Shc_Grb2_SoS_GAB_Ras_GTP = PI3K_IRS1_Insulin_IRA_p_Shc_Grb2_SoS_GAB_Ras_GTP" reversible="false">
      <listOfReactants>
        <speciesReference species="Act_PI3K" stoichiometry="1"/>
        <speciesReference species="IRS1_Insulin_IRA_p_Shc_Grb2_SoS_GAB_Ras_GTP" stoichiometry="1"/>
      </listOfReactants>
      <listOfProducts>
        <speciesReference species="PI3K_IRS1_Insulin_IRA_p_Shc_Grb2_SoS_GAB_Ras_GTP" stoichiometry="1"/>
      </listOfProducts>
    </reaction>
    <reaction id="R_175" name="IRS1_Insulin_IRA_p_Shc_Grb2_SoS_GAB_Ras_GTP = []" reversible="false">
      <listOfReactants>
        <speciesReference species="IRS1_Insulin_IRA_p_Shc_Grb2_SoS_GAB_Ras_GTP" stoichiometry="1"/>
      </listOfReactants>
      <listOfProducts>
        <speciesReference stoichiometry="1"/>
      </listOfProducts>
    </reaction>
    <reaction id="R_176" name="PI3K_Grb2_SoS_IRS1_Insulin_IRA_p_Ras_GTP = Act_PI3K+Grb2_SoS_IRS1_Insulin_IRA_p_Ras_GTP" reversible="false">
      <listOfReactants>
        <speciesReference species="PI3K_Grb2_SoS_IRS1_Insulin_IRA_p_Ras_GTP" stoichiometry="1"/>
      </listOfReactants>
      <listOfProducts>
        <speciesReference species="Act_PI3K" stoichiometry="1"/>
        <speciesReference species="Grb2_SoS_IRS1_Insulin_IRA_p_Ras_GTP" stoichiometry="1"/>
      </listOfProducts>
    </reaction>
    <reaction id="R_177" name="Act_PI3K+Grb2_SoS_IRS1_Insulin_IRA_p_Ras_GTP = PI3K_Grb2_SoS_IRS1_Insulin_IRA_p_Ras_GTP" reversible="false">
      <listOfReactants>
        <speciesReference species="Act_PI3K" stoichiometry="1"/>
        <speciesReference species="Grb2_SoS_IRS1_Insulin_IRA_p_Ras_GTP" stoichiometry="1"/>
      </listOfReactants>
      <listOfProducts>
        <speciesReference species="PI3K_Grb2_SoS_IRS1_Insulin_IRA_p_Ras_GTP" stoichiometry="1"/>
      </listOfProducts>
    </reaction>
    <reaction id="R_178" name="Grb2_SoS_IRS1_Insulin_IRA_p_Ras_GTP = []" reversible="false">
      <listOfReactants>
        <speciesReference species="Grb2_SoS_IRS1_Insulin_IRA_p_Ras_GTP" stoichiometry="1"/>
      </listOfReactants>
      <listOfProducts>
        <speciesReference stoichiometry="1"/>
      </listOfProducts>
    </reaction>
    <reaction id="R_179" name="PI3K+IRS1_IGF1_IRA_p_Shc_Grb2_SoS_GAB_Ras_GTP = PI3K_IRS1_IGF1_IRA_p_Shc_Grb2_SoS_GAB_Ras_GTP" reversible="false">
      <listOfReactants>
        <speciesReference species="PI3K" stoichiometry="1"/>
        <speciesReference species="IRS1_IGF1_IRA_p_Shc_Grb2_SoS_GAB_Ras_GTP" stoichiometry="1"/>
      </listOfReactants>
      <listOfProducts>
        <speciesReference species="PI3K_IRS1_IGF1_IRA_p_Shc_Grb2_SoS_GAB_Ras_GTP" stoichiometry="1"/>
      </listOfProducts>
    </reaction>
    <reaction id="R_180" name="PI3K_IRS1_IGF1_IRA_p_Shc_Grb2_SoS_GAB_Ras_GTP = PI3K+IRS1_IGF1_IRA_p_Shc_Grb2_SoS_GAB_Ras_GTP" reversible="false">
      <listOfReactants>
        <speciesReference species="PI3K_IRS1_IGF1_IRA_p_Shc_Grb2_SoS_GAB_Ras_GTP" stoichiometry="1"/>
      </listOfReactants>
      <listOfProducts>
        <speciesReference species="PI3K" stoichiometry="1"/>
        <speciesReference species="IRS1_IGF1_IRA_p_Shc_Grb2_SoS_GAB_Ras_GTP" stoichiometry="1"/>
      </listOfProducts>
    </reaction>
    <reaction id="R_181" name="PI3K+Grb2_SoS_IRS1_IGF1_IRA_p_Ras_GTP = PI3K_Grb2_SoS_IRS1_IGF1_IRA_p_Ras_GTP" reversible="false">
      <listOfReactants>
        <speciesReference species="PI3K" stoichiometry="1"/>
        <speciesReference species="Grb2_SoS_IRS1_IGF1_IRA_p_Ras_GTP" stoichiometry="1"/>
      </listOfReactants>
      <listOfProducts>
        <speciesReference species="PI3K_Grb2_SoS_IRS1_IGF1_IRA_p_Ras_GTP" stoichiometry="1"/>
      </listOfProducts>
    </reaction>
    <reaction id="R_182" name="PI3K_Grb2_SoS_IRS1_IGF1_IRA_p_Ras_GTP = PI3K+Grb2_SoS_IRS1_IGF1_IRA_p_Ras_GTP" reversible="false">
      <listOfReactants>
        <speciesReference species="PI3K_Grb2_SoS_IRS1_IGF1_IRA_p_Ras_GTP" stoichiometry="1"/>
      </listOfReactants>
      <listOfProducts>
        <speciesReference species="PI3K" stoichiometry="1"/>
        <speciesReference species="Grb2_SoS_IRS1_IGF1_IRA_p_Ras_GTP" stoichiometry="1"/>
      </listOfProducts>
    </reaction>
    <reaction id="R_183" name="PI3K_IRS1_IGF1_IRA_p_Shc_Grb2_SoS_GAB_Ras_GTP = Act_PI3K+IRS1_IGF1_IRA_p_Shc_Grb2_SoS_GAB_Ras_GTP" reversible="false">
      <listOfReactants>
        <speciesReference species="PI3K_IRS1_IGF1_IRA_p_Shc_Grb2_SoS_GAB_Ras_GTP" stoichiometry="1"/>
      </listOfReactants>
      <listOfProducts>
        <speciesReference species="Act_PI3K" stoichiometry="1"/>
        <speciesReference species="IRS1_IGF1_IRA_p_Shc_Grb2_SoS_GAB_Ras_GTP" stoichiometry="1"/>
      </listOfProducts>
    </reaction>
    <reaction id="R_184" name="Act_PI3K+IRS1_IGF1_IRA_p_Shc_Grb2_SoS_GAB_Ras_GTP = PI3K_IRS1_IGF1_IRA_p_Shc_Grb2_SoS_GAB_Ras_GTP" reversible="false">
      <listOfReactants>
        <speciesReference species="Act_PI3K" stoichiometry="1"/>
        <speciesReference species="IRS1_IGF1_IRA_p_Shc_Grb2_SoS_GAB_Ras_GTP" stoichiometry="1"/>
      </listOfReactants>
      <listOfProducts>
        <speciesReference species="PI3K_IRS1_IGF1_IRA_p_Shc_Grb2_SoS_GAB_Ras_GTP" stoichiometry="1"/>
      </listOfProducts>
    </reaction>
    <reaction id="R_185" name="IRS1_IGF1_IRA_p_Shc_Grb2_SoS_GAB_Ras_GTP = []" reversible="false">
      <listOfReactants>
        <speciesReference species="IRS1_IGF1_IRA_p_Shc_Grb2_SoS_GAB_Ras_GTP" stoichiometry="1"/>
      </listOfReactants>
      <listOfProducts>
        <speciesReference stoichiometry="1"/>
      </listOfProducts>
    </reaction>
    <reaction id="R_186" name="PI3K_Grb2_SoS_IRS1_IGF1_IRA_p_Ras_GTP = Act_PI3K+Grb2_SoS_IRS1_IGF1_IRA_p_Ras_GTP" reversible="false">
      <listOfReactants>
        <speciesReference species="PI3K_Grb2_SoS_IRS1_IGF1_IRA_p_Ras_GTP" stoichiometry="1"/>
      </listOfReactants>
      <listOfProducts>
        <speciesReference species="Act_PI3K" stoichiometry="1"/>
        <speciesReference species="Grb2_SoS_IRS1_IGF1_IRA_p_Ras_GTP" stoichiometry="1"/>
      </listOfProducts>
    </reaction>
    <reaction id="R_187" name="Act_PI3K+Grb2_SoS_IRS1_IGF1_IRA_p_Ras_GTP = PI3K_Grb2_SoS_IRS1_IGF1_IRA_p_Ras_GTP" reversible="false">
      <listOfReactants>
        <speciesReference species="Act_PI3K" stoichiometry="1"/>
        <speciesReference species="Grb2_SoS_IRS1_IGF1_IRA_p_Ras_GTP" stoichiometry="1"/>
      </listOfReactants>
      <listOfProducts>
        <speciesReference species="PI3K_Grb2_SoS_IRS1_IGF1_IRA_p_Ras_GTP" stoichiometry="1"/>
      </listOfProducts>
    </reaction>
    <reaction id="R_188" name="Grb2_SoS_IRS1_IGF1_IRA_p_Ras_GTP = []" reversible="false">
      <listOfReactants>
        <speciesReference species="Grb2_SoS_IRS1_IGF1_IRA_p_Ras_GTP" stoichiometry="1"/>
      </listOfReactants>
      <listOfProducts>
        <speciesReference stoichiometry="1"/>
      </listOfProducts>
    </reaction>
    <reaction id="R_189" name="[] = PTEN" reversible="false">
      <listOfReactants>
        <speciesReference stoichiometry="1"/>
      </listOfReactants>
      <listOfProducts>
        <speciesReference species="PTEN" stoichiometry="1"/>
      </listOfProducts>
    </reaction>
    <reaction id="R_190" name="PTEN = []" reversible="false">
      <listOfReactants>
        <speciesReference species="PTEN" stoichiometry="1"/>
      </listOfReactants>
      <listOfProducts>
        <speciesReference stoichiometry="1"/>
      </listOfProducts>
    </reaction>
    <reaction id="R_191" name="[] = PtdIns2" reversible="false">
      <listOfReactants>
        <speciesReference stoichiometry="1"/>
      </listOfReactants>
      <listOfProducts>
        <speciesReference species="PtdIns2" stoichiometry="1"/>
      </listOfProducts>
    </reaction>
    <reaction id="R_192" name="PtdIns2 = []" reversible="false">
      <listOfReactants>
        <speciesReference species="PtdIns2" stoichiometry="1"/>
      </listOfReactants>
      <listOfProducts>
        <speciesReference stoichiometry="1"/>
      </listOfProducts>
    </reaction>
    <reaction id="R_193" name="[] = PtdIns3" reversible="false">
      <listOfReactants>
        <speciesReference stoichiometry="1"/>
      </listOfReactants>
      <listOfProducts>
        <speciesReference species="PtdIns3" stoichiometry="1"/>
      </listOfProducts>
    </reaction>
    <reaction id="R_194" name="PtdIns3 = []" reversible="false">
      <listOfReactants>
        <speciesReference species="PtdIns3" stoichiometry="1"/>
      </listOfReactants>
      <listOfProducts>
        <speciesReference stoichiometry="1"/>
      </listOfProducts>
    </reaction>
    <reaction id="R_195" name="PtdIns2+Act_PI3K = PtdIns2_Act_PI3K" reversible="false">
      <listOfReactants>
        <speciesReference species="PtdIns2" stoichiometry="1"/>
        <speciesReference species="Act_PI3K" stoichiometry="1"/>
      </listOfReactants>
      <listOfProducts>
        <speciesReference species="PtdIns2_Act_PI3K" stoichiometry="1"/>
      </listOfProducts>
    </reaction>
    <reaction id="R_196" name="PtdIns2_Act_PI3K = PtdIns2+Act_PI3K" reversible="false">
      <listOfReactants>
        <speciesReference species="PtdIns2_Act_PI3K" stoichiometry="1"/>
      </listOfReactants>
      <listOfProducts>
        <speciesReference species="PtdIns2" stoichiometry="1"/>
        <speciesReference species="Act_PI3K" stoichiometry="1"/>
      </listOfProducts>
    </reaction>
    <reaction id="R_197" name="PtdIns2_Act_PI3K = PtdIns3+Act_PI3K" reversible="false">
      <listOfReactants>
        <speciesReference species="PtdIns2_Act_PI3K" stoichiometry="1"/>
      </listOfReactants>
      <listOfProducts>
        <speciesReference species="PtdIns3" stoichiometry="1"/>
        <speciesReference species="Act_PI3K" stoichiometry="1"/>
      </listOfProducts>
    </reaction>
    <reaction id="R_198" name="PtdIns3+PTEN = PtdIns3_PTEN" reversible="false">
      <listOfReactants>
        <speciesReference species="PtdIns3" stoichiometry="1"/>
        <speciesReference species="PTEN" stoichiometry="1"/>
      </listOfReactants>
      <listOfProducts>
        <speciesReference species="PtdIns3_PTEN" stoichiometry="1"/>
      </listOfProducts>
    </reaction>
    <reaction id="R_199" name="PtdIns3_PTEN = PtdIns3+PTEN" reversible="false">
      <listOfReactants>
        <speciesReference species="PtdIns3_PTEN" stoichiometry="1"/>
      </listOfReactants>
      <listOfProducts>
        <speciesReference species="PtdIns3" stoichiometry="1"/>
        <speciesReference species="PTEN" stoichiometry="1"/>
      </listOfProducts>
    </reaction>
    <reaction id="R_200" name="PtdIns3_PTEN = PtdIns2+PTEN" reversible="false">
      <listOfReactants>
        <speciesReference species="PtdIns3_PTEN" stoichiometry="1"/>
      </listOfReactants>
      <listOfProducts>
        <speciesReference species="PtdIns2" stoichiometry="1"/>
        <speciesReference species="PTEN" stoichiometry="1"/>
      </listOfProducts>
    </reaction>
    <reaction id="R_201" name="[] = SHIP1" reversible="false">
      <listOfReactants>
        <speciesReference stoichiometry="1"/>
      </listOfReactants>
      <listOfProducts>
        <speciesReference species="SHIP1" stoichiometry="1"/>
      </listOfProducts>
    </reaction>
    <reaction id="R_202" name="SHIP1 = []" reversible="false">
      <listOfReactants>
        <speciesReference species="SHIP1" stoichiometry="1"/>
      </listOfReactants>
      <listOfProducts>
        <speciesReference stoichiometry="1"/>
      </listOfProducts>
    </reaction>
    <reaction id="R_203" name="PtdIns3+SHIP1 = PtdIns3_SHIP1" reversible="false">
      <listOfReactants>
        <speciesReference species="PtdIns3" stoichiometry="1"/>
        <speciesReference species="SHIP1" stoichiometry="1"/>
      </listOfReactants>
      <listOfProducts>
        <speciesReference species="PtdIns3_SHIP1" stoichiometry="1"/>
      </listOfProducts>
    </reaction>
    <reaction id="R_204" name="PtdIns3_SHIP1 = PtdIns3+SHIP1" reversible="false">
      <listOfReactants>
        <speciesReference species="PtdIns3_SHIP1" stoichiometry="1"/>
      </listOfReactants>
      <listOfProducts>
        <speciesReference species="PtdIns3" stoichiometry="1"/>
        <speciesReference species="SHIP1" stoichiometry="1"/>
      </listOfProducts>
    </reaction>
    <reaction id="R_205" name="PtdIns3_SHIP1 = PtdIns+SHIP1" reversible="false">
      <listOfReactants>
        <speciesReference species="PtdIns3_SHIP1" stoichiometry="1"/>
      </listOfReactants>
      <listOfProducts>
        <speciesReference species="PtdIns" stoichiometry="1"/>
        <speciesReference species="SHIP1" stoichiometry="1"/>
      </listOfProducts>
    </reaction>
    <reaction id="R_206" name="[] = Akt" reversible="false">
      <listOfReactants>
        <speciesReference stoichiometry="1"/>
      </listOfReactants>
      <listOfProducts>
        <speciesReference species="Akt" stoichiometry="1"/>
      </listOfProducts>
    </reaction>
    <reaction id="R_207" name="Akt = []" reversible="false">
      <listOfReactants>
        <speciesReference species="Akt" stoichiometry="1"/>
      </listOfReactants>
      <listOfProducts>
        <speciesReference stoichiometry="1"/>
      </listOfProducts>
    </reaction>
    <reaction id="R_208" name="[] = Pdk1" reversible="false">
      <listOfReactants>
        <speciesReference stoichiometry="1"/>
      </listOfReactants>
      <listOfProducts>
        <speciesReference species="Pdk1" stoichiometry="1"/>
      </listOfProducts>
    </reaction>
    <reaction id="R_209" name="Pdk1 = []" reversible="false">
      <listOfReactants>
        <speciesReference species="Pdk1" stoichiometry="1"/>
      </listOfReactants>
      <listOfProducts>
        <speciesReference stoichiometry="1"/>
      </listOfProducts>
    </reaction>
    <reaction id="R_210" name="PtdIns3+Akt = PtdIns3_Akt" reversible="false">
      <listOfReactants>
        <speciesReference species="PtdIns3" stoichiometry="1"/>
        <speciesReference species="Akt" stoichiometry="1"/>
      </listOfReactants>
      <listOfProducts>
        <speciesReference species="PtdIns3_Akt" stoichiometry="1"/>
      </listOfProducts>
    </reaction>
    <reaction id="R_211" name="PtdIns3_Akt = PtdIns3+Akt" reversible="false">
      <listOfReactants>
        <speciesReference species="PtdIns3_Akt" stoichiometry="1"/>
      </listOfReactants>
      <listOfProducts>
        <speciesReference species="PtdIns3" stoichiometry="1"/>
        <speciesReference species="Akt" stoichiometry="1"/>
      </listOfProducts>
    </reaction>
    <reaction id="R_212" name="PtdIns3_Akt = PtdIns3+Akt_m" reversible="false">
      <listOfReactants>
        <speciesReference species="PtdIns3_Akt" stoichiometry="1"/>
      </listOfReactants>
      <listOfProducts>
        <speciesReference species="PtdIns3" stoichiometry="1"/>
        <speciesReference species="Akt_m" stoichiometry="1"/>
      </listOfProducts>
    </reaction>
    <reaction id="R_213" name="PtdIns3+Pdk1 = PtdIns3_Pdk1" reversible="false">
      <listOfReactants>
        <speciesReference species="PtdIns3" stoichiometry="1"/>
        <speciesReference species="Pdk1" stoichiometry="1"/>
      </listOfReactants>
      <listOfProducts>
        <speciesReference species="PtdIns3_Pdk1" stoichiometry="1"/>
      </listOfProducts>
    </reaction>
    <reaction id="R_214" name="PtdIns3_Pdk1 = PtdIns3+Pdk1" reversible="false">
      <listOfReactants>
        <speciesReference species="PtdIns3_Pdk1" stoichiometry="1"/>
      </listOfReactants>
      <listOfProducts>
        <speciesReference species="PtdIns3" stoichiometry="1"/>
        <speciesReference species="Pdk1" stoichiometry="1"/>
      </listOfProducts>
    </reaction>
    <reaction id="R_215" name="PtdIns3_Pdk1 = PtdIns3+Pdk1_m" reversible="false">
      <listOfReactants>
        <speciesReference species="PtdIns3_Pdk1" stoichiometry="1"/>
      </listOfReactants>
      <listOfProducts>
        <speciesReference species="PtdIns3" stoichiometry="1"/>
        <speciesReference species="Pdk1_m" stoichiometry="1"/>
      </listOfProducts>
    </reaction>
    <reaction id="R_216" name="Pdk1_m+Akt_m = Pdk1_m_Akt_m" reversible="false">
      <listOfReactants>
        <speciesReference species="Pdk1_m" stoichiometry="1"/>
        <speciesReference species="Akt_m" stoichiometry="1"/>
      </listOfReactants>
      <listOfProducts>
        <speciesReference species="Pdk1_m_Akt_m" stoichiometry="1"/>
      </listOfProducts>
    </reaction>
    <reaction id="R_217" name="Pdk1_m_Akt_m = Pdk1_m+Akt_m" reversible="false">
      <listOfReactants>
        <speciesReference species="Pdk1_m_Akt_m" stoichiometry="1"/>
      </listOfReactants>
      <listOfProducts>
        <speciesReference species="Pdk1_m" stoichiometry="1"/>
        <speciesReference species="Akt_m" stoichiometry="1"/>
      </listOfProducts>
    </reaction>
    <reaction id="R_218" name="[] = CMTP" reversible="false">
      <listOfReactants>
        <speciesReference stoichiometry="1"/>
      </listOfReactants>
      <listOfProducts>
        <speciesReference species="CMTP" stoichiometry="1"/>
      </listOfProducts>
    </reaction>
    <reaction id="R_219" name="CMTP = []" reversible="false">
      <listOfReactants>
        <speciesReference species="CMTP" stoichiometry="1"/>
      </listOfReactants>
      <listOfProducts>
        <speciesReference stoichiometry="1"/>
      </listOfProducts>
    </reaction>
    <reaction id="R_220" name="CMTP+Pdk1_m_Akt_m = CMTP_Pdk1_m_Akt_m" reversible="false">
      <listOfReactants>
        <speciesReference species="CMTP" stoichiometry="1"/>
        <speciesReference species="Pdk1_m_Akt_m" stoichiometry="1"/>
      </listOfReactants>
      <listOfProducts>
        <speciesReference species="CMTP_Pdk1_m_Akt_m" stoichiometry="1"/>
      </listOfProducts>
    </reaction>
    <reaction id="R_221" name="CMTP_Pdk1_m_Akt_m = CMTP+Pdk1_m_Akt_m" reversible="false">
      <listOfReactants>
        <speciesReference species="CMTP_Pdk1_m_Akt_m" stoichiometry="1"/>
      </listOfReactants>
      <listOfProducts>
        <speciesReference species="CMTP" stoichiometry="1"/>
        <speciesReference species="Pdk1_m_Akt_m" stoichiometry="1"/>
      </listOfProducts>
    </reaction>
    <reaction id="R_222" name="Pdk1_m_Akt_m = Pdk1+Akt_308p" reversible="false">
      <listOfReactants>
        <speciesReference species="Pdk1_m_Akt_m" stoichiometry="1"/>
      </listOfReactants>
      <listOfProducts>
        <speciesReference species="Pdk1" stoichiometry="1"/>
        <speciesReference species="Akt_308p" stoichiometry="1"/>
      </listOfProducts>
    </reaction>
    <reaction id="R_223" name="[] = mtor" reversible="false">
      <listOfReactants>
        <speciesReference stoichiometry="1"/>
      </listOfReactants>
      <listOfProducts>
        <speciesReference species="mtor" stoichiometry="1"/>
      </listOfProducts>
    </reaction>
    <reaction id="R_224" name="mtor = []" reversible="false">
      <listOfReactants>
        <speciesReference species="mtor" stoichiometry="1"/>
      </listOfReactants>
      <listOfProducts>
        <speciesReference stoichiometry="1"/>
      </listOfProducts>
    </reaction>
    <reaction id="R_225" name="[] = sin1" reversible="false">
      <listOfReactants>
        <speciesReference stoichiometry="1"/>
      </listOfReactants>
      <listOfProducts>
        <speciesReference species="sin1" stoichiometry="1"/>
      </listOfProducts>
    </reaction>
    <reaction id="R_226" name="sin1 = []" reversible="false">
      <listOfReactants>
        <speciesReference species="sin1" stoichiometry="1"/>
      </listOfReactants>
      <listOfProducts>
        <speciesReference stoichiometry="1"/>
      </listOfProducts>
    </reaction>
    <reaction id="R_227" name="[] = rictor" reversible="false">
      <listOfReactants>
        <speciesReference stoichiometry="1"/>
      </listOfReactants>
      <listOfProducts>
        <speciesReference species="rictor" stoichiometry="1"/>
      </listOfProducts>
    </reaction>
    <reaction id="R_228" name="rictor = []" reversible="false">
      <listOfReactants>
        <speciesReference species="rictor" stoichiometry="1"/>
      </listOfReactants>
      <listOfProducts>
        <speciesReference stoichiometry="1"/>
      </listOfProducts>
    </reaction>
    <reaction id="R_229" name="[] = mLST8" reversible="false">
      <listOfReactants>
        <speciesReference stoichiometry="1"/>
      </listOfReactants>
      <listOfProducts>
        <speciesReference species="mLST8" stoichiometry="1"/>
      </listOfProducts>
    </reaction>
    <reaction id="R_230" name="mLST8 = []" reversible="false">
      <listOfReactants>
        <speciesReference species="mLST8" stoichiometry="1"/>
      </listOfReactants>
      <listOfProducts>
        <speciesReference stoichiometry="1"/>
      </listOfProducts>
    </reaction>
    <reaction id="R_231" name="mtor+sin1 = mtor_sin1" reversible="false">
      <listOfReactants>
        <speciesReference species="mtor" stoichiometry="1"/>
        <speciesReference species="sin1" stoichiometry="1"/>
      </listOfReactants>
      <listOfProducts>
        <speciesReference species="mtor_sin1" stoichiometry="1"/>
      </listOfProducts>
    </reaction>
    <reaction id="R_232" name="mtor_sin1 = mtor+sin1" reversible="false">
      <listOfReactants>
        <speciesReference species="mtor_sin1" stoichiometry="1"/>
      </listOfReactants>
      <listOfProducts>
        <speciesReference species="mtor" stoichiometry="1"/>
        <speciesReference species="sin1" stoichiometry="1"/>
      </listOfProducts>
    </reaction>
    <reaction id="R_233" name="mtor_sin1+rictor = mtor_sin1_rictor" reversible="false">
      <listOfReactants>
        <speciesReference species="mtor_sin1" stoichiometry="1"/>
        <speciesReference species="rictor" stoichiometry="1"/>
      </listOfReactants>
      <listOfProducts>
        <speciesReference species="mtor_sin1_rictor" stoichiometry="1"/>
      </listOfProducts>
    </reaction>
    <reaction id="R_234" name="mtor_sin1_rictor = mtor_sin1+rictor" reversible="false">
      <listOfReactants>
        <speciesReference species="mtor_sin1_rictor" stoichiometry="1"/>
      </listOfReactants>
      <listOfProducts>
        <speciesReference species="mtor_sin1" stoichiometry="1"/>
        <speciesReference species="rictor" stoichiometry="1"/>
      </listOfProducts>
    </reaction>
    <reaction id="R_235" name="mtor_sin1_rictor+mLST8 = mtorc2" reversible="false">
      <listOfReactants>
        <speciesReference species="mtor_sin1_rictor" stoichiometry="1"/>
        <speciesReference species="mLST8" stoichiometry="1"/>
      </listOfReactants>
      <listOfProducts>
        <speciesReference species="mtorc2" stoichiometry="1"/>
      </listOfProducts>
    </reaction>
    <reaction id="R_236" name="mtorc2 = mtor_sin1_rictor+mLST8" reversible="false">
      <listOfReactants>
        <speciesReference species="mtorc2" stoichiometry="1"/>
      </listOfReactants>
      <listOfProducts>
        <speciesReference species="mtor_sin1_rictor" stoichiometry="1"/>
        <speciesReference species="mLST8" stoichiometry="1"/>
      </listOfProducts>
    </reaction>
    <reaction id="R_237" name="mtorc2+Akt_308p = mtorc2_Akt_308p" reversible="false">
      <listOfReactants>
        <speciesReference species="mtorc2" stoichiometry="1"/>
        <speciesReference species="Akt_308p" stoichiometry="1"/>
      </listOfReactants>
      <listOfProducts>
        <speciesReference species="mtorc2_Akt_308p" stoichiometry="1"/>
      </listOfProducts>
    </reaction>
    <reaction id="R_238" name="mtorc2_Akt_308p = mtorc2+Akt_308p" reversible="false">
      <listOfReactants>
        <speciesReference species="mtorc2_Akt_308p" stoichiometry="1"/>
      </listOfReactants>
      <listOfProducts>
        <speciesReference species="mtorc2" stoichiometry="1"/>
        <speciesReference species="Akt_308p" stoichiometry="1"/>
      </listOfProducts>
    </reaction>
    <reaction id="R_239" name="mtorc2_Akt_308p = AKT_act+mtorc2" reversible="false">
      <listOfReactants>
        <speciesReference species="mtorc2_Akt_308p" stoichiometry="1"/>
      </listOfReactants>
      <listOfProducts>
        <speciesReference species="AKT_act" stoichiometry="1"/>
        <speciesReference species="mtorc2" stoichiometry="1"/>
      </listOfProducts>
    </reaction>
    <reaction id="R_240" name="AKT_act+mtorc2 = mtorc2_Akt_308p" reversible="false">
      <listOfReactants>
        <speciesReference species="AKT_act" stoichiometry="1"/>
        <speciesReference species="mtorc2" stoichiometry="1"/>
      </listOfReactants>
      <listOfProducts>
        <speciesReference species="mtorc2_Akt_308p" stoichiometry="1"/>
      </listOfProducts>
    </reaction>
    <reaction id="R_241" name="[] = ppt2" reversible="false">
      <listOfReactants>
        <speciesReference stoichiometry="1"/>
      </listOfReactants>
      <listOfProducts>
        <speciesReference species="ppt2" stoichiometry="1"/>
      </listOfProducts>
    </reaction>
    <reaction id="R_242" name="ppt2 = []" reversible="false">
      <listOfReactants>
        <speciesReference species="ppt2" stoichiometry="1"/>
      </listOfReactants>
      <listOfProducts>
        <speciesReference stoichiometry="1"/>
      </listOfProducts>
    </reaction>
    <reaction id="R_243" name="ppt2+AKT_act = ppt2_AKT_act" reversible="false">
      <listOfReactants>
        <speciesReference species="ppt2" stoichiometry="1"/>
        <speciesReference species="AKT_act" stoichiometry="1"/>
      </listOfReactants>
      <listOfProducts>
        <speciesReference species="ppt2_AKT_act" stoichiometry="1"/>
      </listOfProducts>
    </reaction>
    <reaction id="R_244" name="ppt2_AKT_act = ppt2+AKT_act" reversible="false">
      <listOfReactants>
        <speciesReference species="ppt2_AKT_act" stoichiometry="1"/>
      </listOfReactants>
      <listOfProducts>
        <speciesReference species="ppt2" stoichiometry="1"/>
        <speciesReference species="AKT_act" stoichiometry="1"/>
      </listOfProducts>
    </reaction>
    <reaction id="R_245" name="ppt2_AKT_act = Akt_308p+ppt2" reversible="false">
      <listOfReactants>
        <speciesReference species="ppt2_AKT_act" stoichiometry="1"/>
      </listOfReactants>
      <listOfProducts>
        <speciesReference species="Akt_308p" stoichiometry="1"/>
        <speciesReference species="ppt2" stoichiometry="1"/>
      </listOfProducts>
    </reaction>
    <reaction id="R_246" name="[] = raptor" reversible="false">
      <listOfReactants>
        <speciesReference stoichiometry="1"/>
      </listOfReactants>
      <listOfProducts>
        <speciesReference species="raptor" stoichiometry="1"/>
      </listOfProducts>
    </reaction>
    <reaction id="R_247" name="raptor = []" reversible="false">
      <listOfReactants>
        <speciesReference species="raptor" stoichiometry="1"/>
      </listOfReactants>
      <listOfProducts>
        <speciesReference stoichiometry="1"/>
      </listOfProducts>
    </reaction>
    <reaction id="R_248" name="mtor+raptor = mtor_raptor" reversible="false">
      <listOfReactants>
        <speciesReference species="mtor" stoichiometry="1"/>
        <speciesReference species="raptor" stoichiometry="1"/>
      </listOfReactants>
      <listOfProducts>
        <speciesReference species="mtor_raptor" stoichiometry="1"/>
      </listOfProducts>
    </reaction>
    <reaction id="R_249" name="mtor_raptor = mtor+raptor" reversible="false">
      <listOfReactants>
        <speciesReference species="mtor_raptor" stoichiometry="1"/>
      </listOfReactants>
      <listOfProducts>
        <speciesReference species="mtor" stoichiometry="1"/>
        <speciesReference species="raptor" stoichiometry="1"/>
      </listOfProducts>
    </reaction>
    <reaction id="R_250" name="mtor_raptor+mLST8 = mtorc1" reversible="false">
      <listOfReactants>
        <speciesReference species="mtor_raptor" stoichiometry="1"/>
        <speciesReference species="mLST8" stoichiometry="1"/>
      </listOfReactants>
      <listOfProducts>
        <speciesReference species="mtorc1" stoichiometry="1"/>
      </listOfProducts>
    </reaction>
    <reaction id="R_251" name="mtorc1 = mtor_raptor+mLST8" reversible="false">
      <listOfReactants>
        <speciesReference species="mtorc1" stoichiometry="1"/>
      </listOfReactants>
      <listOfProducts>
        <speciesReference species="mtor_raptor" stoichiometry="1"/>
        <speciesReference species="mLST8" stoichiometry="1"/>
      </listOfProducts>
    </reaction>
    <reaction id="R_252" name="[] = TSC1" reversible="false">
      <listOfReactants>
        <speciesReference stoichiometry="1"/>
      </listOfReactants>
      <listOfProducts>
        <speciesReference species="TSC1" stoichiometry="1"/>
      </listOfProducts>
    </reaction>
    <reaction id="R_253" name="TSC1 = []" reversible="false">
      <listOfReactants>
        <speciesReference species="TSC1" stoichiometry="1"/>
      </listOfReactants>
      <listOfProducts>
        <speciesReference stoichiometry="1"/>
      </listOfProducts>
    </reaction>
    <reaction id="R_254" name="[] = TSC2" reversible="false">
      <listOfReactants>
        <speciesReference stoichiometry="1"/>
      </listOfReactants>
      <listOfProducts>
        <speciesReference species="TSC2" stoichiometry="1"/>
      </listOfProducts>
    </reaction>
    <reaction id="R_255" name="TSC2 = []" reversible="false">
      <listOfReactants>
        <speciesReference species="TSC2" stoichiometry="1"/>
      </listOfReactants>
      <listOfProducts>
        <speciesReference stoichiometry="1"/>
      </listOfProducts>
    </reaction>
    <reaction id="R_256" name="TSC1+TSC2 = TSC1_TSC2" reversible="false">
      <listOfReactants>
        <speciesReference species="TSC1" stoichiometry="1"/>
        <speciesReference species="TSC2" stoichiometry="1"/>
      </listOfReactants>
      <listOfProducts>
        <speciesReference species="TSC1_TSC2" stoichiometry="1"/>
      </listOfProducts>
    </reaction>
    <reaction id="R_257" name="TSC1_TSC2 = TSC1+TSC2" reversible="false">
      <listOfReactants>
        <speciesReference species="TSC1_TSC2" stoichiometry="1"/>
      </listOfReactants>
      <listOfProducts>
        <speciesReference species="TSC1" stoichiometry="1"/>
        <speciesReference species="TSC2" stoichiometry="1"/>
      </listOfProducts>
    </reaction>
    <reaction id="R_258" name="[] = Rheb_GDP" reversible="false">
      <listOfReactants>
        <speciesReference stoichiometry="1"/>
      </listOfReactants>
      <listOfProducts>
        <speciesReference species="Rheb_GDP" stoichiometry="1"/>
      </listOfProducts>
    </reaction>
    <reaction id="R_259" name="Rheb_GDP = []" reversible="false">
      <listOfReactants>
        <speciesReference species="Rheb_GDP" stoichiometry="1"/>
      </listOfReactants>
      <listOfProducts>
        <speciesReference stoichiometry="1"/>
      </listOfProducts>
    </reaction>
    <reaction id="R_260" name="[] = Rheb_GTP" reversible="false">
      <listOfReactants>
        <speciesReference stoichiometry="1"/>
      </listOfReactants>
      <listOfProducts>
        <speciesReference species="Rheb_GTP" stoichiometry="1"/>
      </listOfProducts>
    </reaction>
    <reaction id="R_261" name="Rheb_GTP = []" reversible="false">
      <listOfReactants>
        <speciesReference species="Rheb_GTP" stoichiometry="1"/>
      </listOfReactants>
      <listOfProducts>
        <speciesReference stoichiometry="1"/>
      </listOfProducts>
    </reaction>
    <reaction id="R_262" name="Rheb_GTP+TSC1_TSC2 = Rheb_GTP_TSC1_TSC2" reversible="false">
      <listOfReactants>
        <speciesReference species="Rheb_GTP" stoichiometry="1"/>
        <speciesReference species="TSC1_TSC2" stoichiometry="1"/>
      </listOfReactants>
      <listOfProducts>
        <speciesReference species="Rheb_GTP_TSC1_TSC2" stoichiometry="1"/>
      </listOfProducts>
    </reaction>
    <reaction id="R_263" name="Rheb_GTP_TSC1_TSC2 = Rheb_GTP+TSC1_TSC2" reversible="false">
      <listOfReactants>
        <speciesReference species="Rheb_GTP_TSC1_TSC2" stoichiometry="1"/>
      </listOfReactants>
      <listOfProducts>
        <speciesReference species="Rheb_GTP" stoichiometry="1"/>
        <speciesReference species="TSC1_TSC2" stoichiometry="1"/>
      </listOfProducts>
    </reaction>
    <reaction id="R_264" name="Rheb_GTP_TSC1_TSC2 = Rheb_GDP+TSC1_TSC2" reversible="false">
      <listOfReactants>
        <speciesReference species="Rheb_GTP_TSC1_TSC2" stoichiometry="1"/>
      </listOfReactants>
      <listOfProducts>
        <speciesReference species="Rheb_GDP" stoichiometry="1"/>
        <speciesReference species="TSC1_TSC2" stoichiometry="1"/>
      </listOfProducts>
    </reaction>
    <reaction id="R_265" name="Rheb_GDP+TSC1_TSC2 = Rheb_GTP_TSC1_TSC2" reversible="false">
      <listOfReactants>
        <speciesReference species="Rheb_GDP" stoichiometry="1"/>
        <speciesReference species="TSC1_TSC2" stoichiometry="1"/>
      </listOfReactants>
      <listOfProducts>
        <speciesReference species="Rheb_GTP_TSC1_TSC2" stoichiometry="1"/>
      </listOfProducts>
    </reaction>
    <reaction id="R_266" name="TSC1_TSC2+AKT_act = TSC1_TSC2_AKT" reversible="false">
      <listOfReactants>
        <speciesReference species="TSC1_TSC2" stoichiometry="1"/>
        <speciesReference species="AKT_act" stoichiometry="1"/>
      </listOfReactants>
      <listOfProducts>
        <speciesReference species="TSC1_TSC2_AKT" stoichiometry="1"/>
      </listOfProducts>
    </reaction>
    <reaction id="R_267" name="TSC1_TSC2_AKT = TSC1_TSC2+AKT_act" reversible="false">
      <listOfReactants>
        <speciesReference species="TSC1_TSC2_AKT" stoichiometry="1"/>
      </listOfReactants>
      <listOfProducts>
        <speciesReference species="TSC1_TSC2" stoichiometry="1"/>
        <speciesReference species="AKT_act" stoichiometry="1"/>
      </listOfProducts>
    </reaction>
    <reaction id="R_268" name="TSC1_TSC2_AKT = TSC1_TSC2_P+AKT_act" reversible="false">
      <listOfReactants>
        <speciesReference species="TSC1_TSC2_AKT" stoichiometry="1"/>
      </listOfReactants>
      <listOfProducts>
        <speciesReference species="TSC1_TSC2_P" stoichiometry="1"/>
        <speciesReference species="AKT_act" stoichiometry="1"/>
      </listOfProducts>
    </reaction>
    <reaction id="R_269" name="Rheb_GTP+mtorc1 = Rheb_GTP_mtorc1" reversible="false">
      <listOfReactants>
        <speciesReference species="Rheb_GTP" stoichiometry="1"/>
        <speciesReference species="mtorc1" stoichiometry="1"/>
      </listOfReactants>
      <listOfProducts>
        <speciesReference species="Rheb_GTP_mtorc1" stoichiometry="1"/>
      </listOfProducts>
    </reaction>
    <reaction id="R_270" name="Rheb_GTP_mtorc1 = Rheb_GTP+mtorc1" reversible="false">
      <listOfReactants>
        <speciesReference species="Rheb_GTP_mtorc1" stoichiometry="1"/>
      </listOfReactants>
      <listOfProducts>
        <speciesReference species="Rheb_GTP" stoichiometry="1"/>
        <speciesReference species="mtorc1" stoichiometry="1"/>
      </listOfProducts>
    </reaction>
    <reaction id="R_271" name="Rheb_GTP_mtorc1 = Rheb_GTP+mtorc1_act" reversible="false">
      <listOfReactants>
        <speciesReference species="Rheb_GTP_mtorc1" stoichiometry="1"/>
      </listOfReactants>
      <listOfProducts>
        <speciesReference species="Rheb_GTP" stoichiometry="1"/>
        <speciesReference species="mtorc1_act" stoichiometry="1"/>
      </listOfProducts>
    </reaction>
    <reaction id="R_272" name="[] = S6K2" reversible="false">
      <listOfReactants>
        <speciesReference stoichiometry="1"/>
      </listOfReactants>
      <listOfProducts>
        <speciesReference species="S6K2" stoichiometry="1"/>
      </listOfProducts>
    </reaction>
    <reaction id="R_273" name="S6K2 = []" reversible="false">
      <listOfReactants>
        <speciesReference species="S6K2" stoichiometry="1"/>
      </listOfReactants>
      <listOfProducts>
        <speciesReference stoichiometry="1"/>
      </listOfProducts>
    </reaction>
    <reaction id="R_274" name="S6K2+mtorc1_act = S6K2_mmtorc1_act" reversible="false">
      <listOfReactants>
        <speciesReference species="S6K2" stoichiometry="1"/>
        <speciesReference species="mtorc1_act" stoichiometry="1"/>
      </listOfReactants>
      <listOfProducts>
        <speciesReference species="S6K2_mmtorc1_act" stoichiometry="1"/>
      </listOfProducts>
    </reaction>
    <reaction id="R_275" name="S6K2_mmtorc1_act = S6K2+mtorc1_act" reversible="false">
      <listOfReactants>
        <speciesReference species="S6K2_mmtorc1_act" stoichiometry="1"/>
      </listOfReactants>
      <listOfProducts>
        <speciesReference species="S6K2" stoichiometry="1"/>
        <speciesReference species="mtorc1_act" stoichiometry="1"/>
      </listOfProducts>
    </reaction>
    <reaction id="R_276" name="S6K2_mmtorc1_act = S6K2_389p+mtorc1_act" reversible="false">
      <listOfReactants>
        <speciesReference species="S6K2_mmtorc1_act" stoichiometry="1"/>
      </listOfReactants>
      <listOfProducts>
        <speciesReference species="S6K2_389p" stoichiometry="1"/>
        <speciesReference species="mtorc1_act" stoichiometry="1"/>
      </listOfProducts>
    </reaction>
    <reaction id="R_277" name="S6K2_389p+mtorc1_act = S6K2_mmtorc1_act" reversible="false">
      <listOfReactants>
        <speciesReference species="S6K2_389p" stoichiometry="1"/>
        <speciesReference species="mtorc1_act" stoichiometry="1"/>
      </listOfReactants>
      <listOfProducts>
        <speciesReference species="S6K2_mmtorc1_act" stoichiometry="1"/>
      </listOfProducts>
    </reaction>
    <reaction id="R_278" name="S6K2+Pdk1 = S6K2_Pdk1" reversible="false">
      <listOfReactants>
        <speciesReference species="S6K2" stoichiometry="1"/>
        <speciesReference species="Pdk1" stoichiometry="1"/>
      </listOfReactants>
      <listOfProducts>
        <speciesReference species="S6K2_Pdk1" stoichiometry="1"/>
      </listOfProducts>
    </reaction>
    <reaction id="R_279" name="S6K2_Pdk1 = S6K2+Pdk1" reversible="false">
      <listOfReactants>
        <speciesReference species="S6K2_Pdk1" stoichiometry="1"/>
      </listOfReactants>
      <listOfProducts>
        <speciesReference species="S6K2" stoichiometry="1"/>
        <speciesReference species="Pdk1" stoichiometry="1"/>
      </listOfProducts>
    </reaction>
    <reaction id="R_280" name="S6K2_Pdk1 = Pdk1+S6K2_229p" reversible="false">
      <listOfReactants>
        <speciesReference species="S6K2_Pdk1" stoichiometry="1"/>
      </listOfReactants>
      <listOfProducts>
        <speciesReference species="Pdk1" stoichiometry="1"/>
        <speciesReference species="S6K2_229p" stoichiometry="1"/>
      </listOfProducts>
    </reaction>
    <reaction id="R_281" name="Pdk1+S6K2_229p = S6K2_Pdk1" reversible="false">
      <listOfReactants>
        <speciesReference species="Pdk1" stoichiometry="1"/>
        <speciesReference species="S6K2_229p" stoichiometry="1"/>
      </listOfReactants>
      <listOfProducts>
        <speciesReference species="S6K2_Pdk1" stoichiometry="1"/>
      </listOfProducts>
    </reaction>
    <reaction id="R_282" name="[] = c4E_BP1" reversible="false">
      <listOfReactants>
        <speciesReference stoichiometry="1"/>
      </listOfReactants>
      <listOfProducts>
        <speciesReference species="c4E_BP1" stoichiometry="1"/>
      </listOfProducts>
    </reaction>
    <reaction id="R_283" name="c4E_BP1 = []" reversible="false">
      <listOfReactants>
        <speciesReference species="c4E_BP1" stoichiometry="1"/>
      </listOfReactants>
      <listOfProducts>
        <speciesReference stoichiometry="1"/>
      </listOfProducts>
    </reaction>
    <reaction id="R_284" name="c4E_BP1+eIF4E = c4E_BP1_eIF4E" reversible="false">
      <listOfReactants>
        <speciesReference species="c4E_BP1" stoichiometry="1"/>
        <speciesReference species="eIF4E" stoichiometry="1"/>
      </listOfReactants>
      <listOfProducts>
        <speciesReference species="c4E_BP1_eIF4E" stoichiometry="1"/>
      </listOfProducts>
    </reaction>
    <reaction id="R_285" name="c4E_BP1_eIF4E = c4E_BP1+eIF4E" reversible="false">
      <listOfReactants>
        <speciesReference species="c4E_BP1_eIF4E" stoichiometry="1"/>
      </listOfReactants>
      <listOfProducts>
        <speciesReference species="c4E_BP1" stoichiometry="1"/>
        <speciesReference species="eIF4E" stoichiometry="1"/>
      </listOfProducts>
    </reaction>
    <reaction id="R_286" name="c4E_BP1+mtorc1_act = c4E_BP1_mtorc1_act" reversible="false">
      <listOfReactants>
        <speciesReference species="c4E_BP1" stoichiometry="1"/>
        <speciesReference species="mtorc1_act" stoichiometry="1"/>
      </listOfReactants>
      <listOfProducts>
        <speciesReference species="c4E_BP1_mtorc1_act" stoichiometry="1"/>
      </listOfProducts>
    </reaction>
    <reaction id="R_287" name="c4E_BP1_mtorc1_act = c4E_BP1+mtorc1_act" reversible="false">
      <listOfReactants>
        <speciesReference species="c4E_BP1_mtorc1_act" stoichiometry="1"/>
      </listOfReactants>
      <listOfProducts>
        <speciesReference species="c4E_BP1" stoichiometry="1"/>
        <speciesReference species="mtorc1_act" stoichiometry="1"/>
      </listOfProducts>
    </reaction>
    <reaction id="R_288" name="c4E_BP1_mtorc1_act = c4E_BP1_P+mtorc1_act" reversible="false">
      <listOfReactants>
        <speciesReference species="c4E_BP1_mtorc1_act" stoichiometry="1"/>
      </listOfReactants>
      <listOfProducts>
        <speciesReference species="c4E_BP1_P" stoichiometry="1"/>
        <speciesReference species="mtorc1_act" stoichiometry="1"/>
      </listOfProducts>
    </reaction>
    <reaction id="R_289" name="c4E_BP1_eIF4E+mtorc1_act = c4E_BP1_eIF4E_mtorc1_act" reversible="false">
      <listOfReactants>
        <speciesReference species="c4E_BP1_eIF4E" stoichiometry="1"/>
        <speciesReference species="mtorc1_act" stoichiometry="1"/>
      </listOfReactants>
      <listOfProducts>
        <speciesReference species="c4E_BP1_eIF4E_mtorc1_act" stoichiometry="1"/>
      </listOfProducts>
    </reaction>
    <reaction id="R_290" name="c4E_BP1_eIF4E_mtorc1_act = c4E_BP1_eIF4E+mtorc1_act" reversible="false">
      <listOfReactants>
        <speciesReference species="c4E_BP1_eIF4E_mtorc1_act" stoichiometry="1"/>
      </listOfReactants>
      <listOfProducts>
        <speciesReference species="c4E_BP1_eIF4E" stoichiometry="1"/>
        <speciesReference species="mtorc1_act" stoichiometry="1"/>
      </listOfProducts>
    </reaction>
    <reaction id="R_291" name="c4E_BP1_eIF4E_mtorc1_act = c4E_BP1_P+eIF4E+mtorc1_act" reversible="false">
      <listOfReactants>
        <speciesReference species="c4E_BP1_eIF4E_mtorc1_act" stoichiometry="1"/>
      </listOfReactants>
      <listOfProducts>
        <speciesReference species="c4E_BP1_P" stoichiometry="1"/>
        <speciesReference species="eIF4E" stoichiometry="1"/>
        <speciesReference species="mtorc1_act" stoichiometry="1"/>
      </listOfProducts>
    </reaction>
    <reaction id="R_292" name="[] = ppt3" reversible="false">
      <listOfReactants>
        <speciesReference stoichiometry="1"/>
      </listOfReactants>
      <listOfProducts>
        <speciesReference species="ppt3" stoichiometry="1"/>
      </listOfProducts>
    </reaction>
    <reaction id="R_293" name="ppt3 = []" reversible="false">
      <listOfReactants>
        <speciesReference species="ppt3" stoichiometry="1"/>
      </listOfReactants>
      <listOfProducts>
        <speciesReference stoichiometry="1"/>
      </listOfProducts>
    </reaction>
    <reaction id="R_294" name="ppt3+c4E_BP1_P = ppt3_c4E_BP1_P" reversible="false">
      <listOfReactants>
        <speciesReference species="ppt3" stoichiometry="1"/>
        <speciesReference species="c4E_BP1_P" stoichiometry="1"/>
      </listOfReactants>
      <listOfProducts>
        <speciesReference species="ppt3_c4E_BP1_P" stoichiometry="1"/>
      </listOfProducts>
    </reaction>
    <reaction id="R_295" name="ppt3_c4E_BP1_P = ppt3+c4E_BP1_P" reversible="false">
      <listOfReactants>
        <speciesReference species="ppt3_c4E_BP1_P" stoichiometry="1"/>
      </listOfReactants>
      <listOfProducts>
        <speciesReference species="ppt3" stoichiometry="1"/>
        <speciesReference species="c4E_BP1_P" stoichiometry="1"/>
      </listOfProducts>
    </reaction>
    <reaction id="R_296" name="ppt3_c4E_BP1_P = c4E_BP1+ppt3" reversible="false">
      <listOfReactants>
        <speciesReference species="ppt3_c4E_BP1_P" stoichiometry="1"/>
      </listOfReactants>
      <listOfProducts>
        <speciesReference species="c4E_BP1" stoichiometry="1"/>
        <speciesReference species="ppt3" stoichiometry="1"/>
      </listOfProducts>
    </reaction>
    <reaction id="R_297" name="[] = r40S_inact" reversible="false">
      <listOfReactants>
        <speciesReference stoichiometry="1"/>
      </listOfReactants>
      <listOfProducts>
        <speciesReference species="r40S_inact" stoichiometry="1"/>
      </listOfProducts>
    </reaction>
    <reaction id="R_298" name="r40S_inact = []" reversible="false">
      <listOfReactants>
        <speciesReference species="r40S_inact" stoichiometry="1"/>
      </listOfReactants>
      <listOfProducts>
        <speciesReference stoichiometry="1"/>
      </listOfProducts>
    </reaction>
    <reaction id="R_299" name="[] = p70" reversible="false">
      <listOfReactants>
        <speciesReference stoichiometry="1"/>
      </listOfReactants>
      <listOfProducts>
        <speciesReference species="p70" stoichiometry="1"/>
      </listOfProducts>
    </reaction>
    <reaction id="R_300" name="p70 = []" reversible="false">
      <listOfReactants>
        <speciesReference species="p70" stoichiometry="1"/>
      </listOfReactants>
      <listOfProducts>
        <speciesReference stoichiometry="1"/>
      </listOfProducts>
    </reaction>
    <reaction id="R_301" name="p70+mtorc1_act = p70_mtorc1_act" reversible="false">
      <listOfReactants>
        <speciesReference species="p70" stoichiometry="1"/>
        <speciesReference species="mtorc1_act" stoichiometry="1"/>
      </listOfReactants>
      <listOfProducts>
        <speciesReference species="p70_mtorc1_act" stoichiometry="1"/>
      </listOfProducts>
    </reaction>
    <reaction id="R_302" name="p70_mtorc1_act = p70+mtorc1_act" reversible="false">
      <listOfReactants>
        <speciesReference species="p70_mtorc1_act" stoichiometry="1"/>
      </listOfReactants>
      <listOfProducts>
        <speciesReference species="p70" stoichiometry="1"/>
        <speciesReference species="mtorc1_act" stoichiometry="1"/>
      </listOfProducts>
    </reaction>
    <reaction id="R_303" name="p70_mtorc1_act = Act_p70+mtorc1_act" reversible="false">
      <listOfReactants>
        <speciesReference species="p70_mtorc1_act" stoichiometry="1"/>
      </listOfReactants>
      <listOfProducts>
        <speciesReference species="Act_p70" stoichiometry="1"/>
        <speciesReference species="mtorc1_act" stoichiometry="1"/>
      </listOfProducts>
    </reaction>
    <reaction id="R_304" name="Act_p70+r40S_inact = Act_p70_r40S_inact" reversible="false">
      <listOfReactants>
        <speciesReference species="Act_p70" stoichiometry="1"/>
        <speciesReference species="r40S_inact" stoichiometry="1"/>
      </listOfReactants>
      <listOfProducts>
        <speciesReference species="Act_p70_r40S_inact" stoichiometry="1"/>
      </listOfProducts>
    </reaction>
    <reaction id="R_305" name="Act_p70_r40S_inact = Act_p70+r40S_inact" reversible="false">
      <listOfReactants>
        <speciesReference species="Act_p70_r40S_inact" stoichiometry="1"/>
      </listOfReactants>
      <listOfProducts>
        <speciesReference species="Act_p70" stoichiometry="1"/>
        <speciesReference species="r40S_inact" stoichiometry="1"/>
      </listOfProducts>
    </reaction>
    <reaction id="R_306" name="Act_p70_r40S_inact = Act_p70+r40S" reversible="false">
      <listOfReactants>
        <speciesReference species="Act_p70_r40S_inact" stoichiometry="1"/>
      </listOfReactants>
      <listOfProducts>
        <speciesReference species="Act_p70" stoichiometry="1"/>
        <speciesReference species="r40S" stoichiometry="1"/>
      </listOfProducts>
    </reaction>
    <reaction id="R_307" name="[] = eIF2" reversible="false">
      <listOfReactants>
        <speciesReference stoichiometry="1"/>
      </listOfReactants>
      <listOfProducts>
        <speciesReference species="eIF2" stoichiometry="1"/>
      </listOfProducts>
    </reaction>
    <reaction id="R_308" name="eIF2 = []" reversible="false">
      <listOfReactants>
        <speciesReference species="eIF2" stoichiometry="1"/>
      </listOfReactants>
      <listOfProducts>
        <speciesReference stoichiometry="1"/>
      </listOfProducts>
    </reaction>
    <reaction id="R_309" name="[] = GTP" reversible="false">
      <listOfReactants>
        <speciesReference stoichiometry="1"/>
      </listOfReactants>
      <listOfProducts>
        <speciesReference species="GTP" stoichiometry="1"/>
      </listOfProducts>
    </reaction>
    <reaction id="R_310" name="GTP = []" reversible="false">
      <listOfReactants>
        <speciesReference species="GTP" stoichiometry="1"/>
      </listOfReactants>
      <listOfProducts>
        <speciesReference stoichiometry="1"/>
      </listOfProducts>
    </reaction>
    <reaction id="R_311" name="[] = met_tRNA" reversible="false">
      <listOfReactants>
        <speciesReference stoichiometry="1"/>
      </listOfReactants>
      <listOfProducts>
        <speciesReference species="met_tRNA" stoichiometry="1"/>
      </listOfProducts>
    </reaction>
    <reaction id="R_312" name="met_tRNA = []" reversible="false">
      <listOfReactants>
        <speciesReference species="met_tRNA" stoichiometry="1"/>
      </listOfReactants>
      <listOfProducts>
        <speciesReference stoichiometry="1"/>
      </listOfProducts>
    </reaction>
    <reaction id="R_313" name="eIF2+GTP = eIF2_GTP" reversible="false">
      <listOfReactants>
        <speciesReference species="eIF2" stoichiometry="1"/>
        <speciesReference species="GTP" stoichiometry="1"/>
      </listOfReactants>
      <listOfProducts>
        <speciesReference species="eIF2_GTP" stoichiometry="1"/>
      </listOfProducts>
    </reaction>
    <reaction id="R_314" name="eIF2_GTP = eIF2+GTP" reversible="false">
      <listOfReactants>
        <speciesReference species="eIF2_GTP" stoichiometry="1"/>
      </listOfReactants>
      <listOfProducts>
        <speciesReference species="eIF2" stoichiometry="1"/>
        <speciesReference species="GTP" stoichiometry="1"/>
      </listOfProducts>
    </reaction>
    <reaction id="R_315" name="eIF2_GTP+met_tRNA = eIF2_GTP_met_tRNA" reversible="false">
      <listOfReactants>
        <speciesReference species="eIF2_GTP" stoichiometry="1"/>
        <speciesReference species="met_tRNA" stoichiometry="1"/>
      </listOfReactants>
      <listOfProducts>
        <speciesReference species="eIF2_GTP_met_tRNA" stoichiometry="1"/>
      </listOfProducts>
    </reaction>
    <reaction id="R_316" name="eIF2_GTP_met_tRNA = eIF2_GTP+met_tRNA" reversible="false">
      <listOfReactants>
        <speciesReference species="eIF2_GTP_met_tRNA" stoichiometry="1"/>
      </listOfReactants>
      <listOfProducts>
        <speciesReference species="eIF2_GTP" stoichiometry="1"/>
        <speciesReference species="met_tRNA" stoichiometry="1"/>
      </listOfProducts>
    </reaction>
    <reaction id="R_317" name="[] = eIF3" reversible="false">
      <listOfReactants>
        <speciesReference stoichiometry="1"/>
      </listOfReactants>
      <listOfProducts>
        <speciesReference species="eIF3" stoichiometry="1"/>
      </listOfProducts>
    </reaction>
    <reaction id="R_318" name="eIF3 = []" reversible="false">
      <listOfReactants>
        <speciesReference species="eIF3" stoichiometry="1"/>
      </listOfReactants>
      <listOfProducts>
        <speciesReference stoichiometry="1"/>
      </listOfProducts>
    </reaction>
    <reaction id="R_319" name="[] = eIF1" reversible="false">
      <listOfReactants>
        <speciesReference stoichiometry="1"/>
      </listOfReactants>
      <listOfProducts>
        <speciesReference species="eIF1" stoichiometry="1"/>
      </listOfProducts>
    </reaction>
    <reaction id="R_320" name="eIF1 = []" reversible="false">
      <listOfReactants>
        <speciesReference species="eIF1" stoichiometry="1"/>
      </listOfReactants>
      <listOfProducts>
        <speciesReference stoichiometry="1"/>
      </listOfProducts>
    </reaction>
    <reaction id="R_321" name="[] = eIF1A" reversible="false">
      <listOfReactants>
        <speciesReference stoichiometry="1"/>
      </listOfReactants>
      <listOfProducts>
        <speciesReference species="eIF1A" stoichiometry="1"/>
      </listOfProducts>
    </reaction>
    <reaction id="R_322" name="eIF1A = []" reversible="false">
      <listOfReactants>
        <speciesReference species="eIF1A" stoichiometry="1"/>
      </listOfReactants>
      <listOfProducts>
        <speciesReference stoichiometry="1"/>
      </listOfProducts>
    </reaction>
    <reaction id="R_323" name="[] = eIF5" reversible="false">
      <listOfReactants>
        <speciesReference stoichiometry="1"/>
      </listOfReactants>
      <listOfProducts>
        <speciesReference species="eIF5" stoichiometry="1"/>
      </listOfProducts>
    </reaction>
    <reaction id="R_324" name="eIF5 = []" reversible="false">
      <listOfReactants>
        <speciesReference species="eIF5" stoichiometry="1"/>
      </listOfReactants>
      <listOfProducts>
        <speciesReference stoichiometry="1"/>
      </listOfProducts>
    </reaction>
    <reaction id="R_325" name="[] = eIF5B" reversible="false">
      <listOfReactants>
        <speciesReference stoichiometry="1"/>
      </listOfReactants>
      <listOfProducts>
        <speciesReference species="eIF5B" stoichiometry="1"/>
      </listOfProducts>
    </reaction>
    <reaction id="R_326" name="eIF5B = []" reversible="false">
      <listOfReactants>
        <speciesReference species="eIF5B" stoichiometry="1"/>
      </listOfReactants>
      <listOfProducts>
        <speciesReference stoichiometry="1"/>
      </listOfProducts>
    </reaction>
    <reaction id="R_327" name="r40S+eIF3 = r40S_eIF3" reversible="false">
      <listOfReactants>
        <speciesReference species="r40S" stoichiometry="1"/>
        <speciesReference species="eIF3" stoichiometry="1"/>
      </listOfReactants>
      <listOfProducts>
        <speciesReference species="r40S_eIF3" stoichiometry="1"/>
      </listOfProducts>
    </reaction>
    <reaction id="R_328" name="r40S_eIF3 = r40S+eIF3" reversible="false">
      <listOfReactants>
        <speciesReference species="r40S_eIF3" stoichiometry="1"/>
      </listOfReactants>
      <listOfProducts>
        <speciesReference species="r40S" stoichiometry="1"/>
        <speciesReference species="eIF3" stoichiometry="1"/>
      </listOfProducts>
    </reaction>
    <reaction id="R_329" name="r40S_eIF3+eIF1 = r40S_eIF3_eIF1" reversible="false">
      <listOfReactants>
        <speciesReference species="r40S_eIF3" stoichiometry="1"/>
        <speciesReference species="eIF1" stoichiometry="1"/>
      </listOfReactants>
      <listOfProducts>
        <speciesReference species="r40S_eIF3_eIF1" stoichiometry="1"/>
      </listOfProducts>
    </reaction>
    <reaction id="R_330" name="r40S_eIF3_eIF1 = r40S_eIF3+eIF1" reversible="false">
      <listOfReactants>
        <speciesReference species="r40S_eIF3_eIF1" stoichiometry="1"/>
      </listOfReactants>
      <listOfProducts>
        <speciesReference species="r40S_eIF3" stoichiometry="1"/>
        <speciesReference species="eIF1" stoichiometry="1"/>
      </listOfProducts>
    </reaction>
    <reaction id="R_331" name="r40S_eIF3_eIF1+eIF1A = r40S_eIF3_eIF1_eIF1A" reversible="false">
      <listOfReactants>
        <speciesReference species="r40S_eIF3_eIF1" stoichiometry="1"/>
        <speciesReference species="eIF1A" stoichiometry="1"/>
      </listOfReactants>
      <listOfProducts>
        <speciesReference species="r40S_eIF3_eIF1_eIF1A" stoichiometry="1"/>
      </listOfProducts>
    </reaction>
    <reaction id="R_332" name="r40S_eIF3_eIF1_eIF1A = r40S_eIF3_eIF1+eIF1A" reversible="false">
      <listOfReactants>
        <speciesReference species="r40S_eIF3_eIF1_eIF1A" stoichiometry="1"/>
      </listOfReactants>
      <listOfProducts>
        <speciesReference species="r40S_eIF3_eIF1" stoichiometry="1"/>
        <speciesReference species="eIF1A" stoichiometry="1"/>
      </listOfProducts>
    </reaction>
    <reaction id="R_333" name="eIF5+eIF5B = eIF5_eIF5B" reversible="false">
      <listOfReactants>
        <speciesReference species="eIF5" stoichiometry="1"/>
        <speciesReference species="eIF5B" stoichiometry="1"/>
      </listOfReactants>
      <listOfProducts>
        <speciesReference species="eIF5_eIF5B" stoichiometry="1"/>
      </listOfProducts>
    </reaction>
    <reaction id="R_334" name="eIF5_eIF5B = eIF5+eIF5B" reversible="false">
      <listOfReactants>
        <speciesReference species="eIF5_eIF5B" stoichiometry="1"/>
      </listOfReactants>
      <listOfProducts>
        <speciesReference species="eIF5" stoichiometry="1"/>
        <speciesReference species="eIF5B" stoichiometry="1"/>
      </listOfProducts>
    </reaction>
    <reaction id="R_335" name="r40S_eIF3_eIF1_eIF1A+eIF5_eIF5B = r40S_eIF3_eIF1_eIF1A_eIF5_eIF5B" reversible="false">
      <listOfReactants>
        <speciesReference species="r40S_eIF3_eIF1_eIF1A" stoichiometry="1"/>
        <speciesReference species="eIF5_eIF5B" stoichiometry="1"/>
      </listOfReactants>
      <listOfProducts>
        <speciesReference species="r40S_eIF3_eIF1_eIF1A_eIF5_eIF5B" stoichiometry="1"/>
      </listOfProducts>
    </reaction>
    <reaction id="R_336" name="r40S_eIF3_eIF1_eIF1A_eIF5_eIF5B = r40S_eIF3_eIF1_eIF1A+eIF5_eIF5B" reversible="false">
      <listOfReactants>
        <speciesReference species="r40S_eIF3_eIF1_eIF1A_eIF5_eIF5B" stoichiometry="1"/>
      </listOfReactants>
      <listOfProducts>
        <speciesReference species="r40S_eIF3_eIF1_eIF1A" stoichiometry="1"/>
        <speciesReference species="eIF5_eIF5B" stoichiometry="1"/>
      </listOfProducts>
    </reaction>
    <reaction id="R_337" name="eIF2_GTP_met_tRNA+r40S_eIF3_eIF1_eIF1A_eIF5_eIF5B = eIF2_GTP_met_tRNA_r40S_eIF3_eIF1_eIF1A_eIF5_eIF5B" reversible="false">
      <listOfReactants>
        <speciesReference species="eIF2_GTP_met_tRNA" stoichiometry="1"/>
        <speciesReference species="r40S_eIF3_eIF1_eIF1A_eIF5_eIF5B" stoichiometry="1"/>
      </listOfReactants>
      <listOfProducts>
        <speciesReference species="eIF2_GTP_met_tRNA_r40S_eIF3_eIF1_eIF1A_eIF5_eIF5B" stoichiometry="1"/>
      </listOfProducts>
    </reaction>
    <reaction id="R_338" name="eIF2_GTP_met_tRNA_r40S_eIF3_eIF1_eIF1A_eIF5_eIF5B = eIF2_GTP_met_tRNA+r40S_eIF3_eIF1_eIF1A_eIF5_eIF5B" reversible="false">
      <listOfReactants>
        <speciesReference species="eIF2_GTP_met_tRNA_r40S_eIF3_eIF1_eIF1A_eIF5_eIF5B" stoichiometry="1"/>
      </listOfReactants>
      <listOfProducts>
        <speciesReference species="eIF2_GTP_met_tRNA" stoichiometry="1"/>
        <speciesReference species="r40S_eIF3_eIF1_eIF1A_eIF5_eIF5B" stoichiometry="1"/>
      </listOfProducts>
    </reaction>
    <reaction id="R_339" name="[] = eIF4E" reversible="false">
      <listOfReactants>
        <speciesReference stoichiometry="1"/>
      </listOfReactants>
      <listOfProducts>
        <speciesReference species="eIF4E" stoichiometry="1"/>
      </listOfProducts>
    </reaction>
    <reaction id="R_340" name="eIF4E = []" reversible="false">
      <listOfReactants>
        <speciesReference species="eIF4E" stoichiometry="1"/>
      </listOfReactants>
      <listOfProducts>
        <speciesReference stoichiometry="1"/>
      </listOfProducts>
    </reaction>
    <reaction id="R_341" name="[] = eIF4G" reversible="false">
      <listOfReactants>
        <speciesReference stoichiometry="1"/>
      </listOfReactants>
      <listOfProducts>
        <speciesReference species="eIF4G" stoichiometry="1"/>
      </listOfProducts>
    </reaction>
    <reaction id="R_342" name="eIF4G = []" reversible="false">
      <listOfReactants>
        <speciesReference species="eIF4G" stoichiometry="1"/>
      </listOfReactants>
      <listOfProducts>
        <speciesReference stoichiometry="1"/>
      </listOfProducts>
    </reaction>
    <reaction id="R_343" name="[] = eIF4A" reversible="false">
      <listOfReactants>
        <speciesReference stoichiometry="1"/>
      </listOfReactants>
      <listOfProducts>
        <speciesReference species="eIF4A" stoichiometry="1"/>
      </listOfProducts>
    </reaction>
    <reaction id="R_344" name="eIF4A = []" reversible="false">
      <listOfReactants>
        <speciesReference species="eIF4A" stoichiometry="1"/>
      </listOfReactants>
      <listOfProducts>
        <speciesReference stoichiometry="1"/>
      </listOfProducts>
    </reaction>
    <reaction id="R_345" name="eIF4A+eIF4G = eIF4A_eIF4G" reversible="false">
      <listOfReactants>
        <speciesReference species="eIF4A" stoichiometry="1"/>
        <speciesReference species="eIF4G" stoichiometry="1"/>
      </listOfReactants>
      <listOfProducts>
        <speciesReference species="eIF4A_eIF4G" stoichiometry="1"/>
      </listOfProducts>
    </reaction>
    <reaction id="R_346" name="eIF4A_eIF4G = eIF4A+eIF4G" reversible="false">
      <listOfReactants>
        <speciesReference species="eIF4A_eIF4G" stoichiometry="1"/>
      </listOfReactants>
      <listOfProducts>
        <speciesReference species="eIF4A" stoichiometry="1"/>
        <speciesReference species="eIF4G" stoichiometry="1"/>
      </listOfProducts>
    </reaction>
    <reaction id="R_347" name="eIF4A_eIF4G+eIF4E = eIF4A_eIF4G_eIF4E" reversible="false">
      <listOfReactants>
        <speciesReference species="eIF4A_eIF4G" stoichiometry="1"/>
        <speciesReference species="eIF4E" stoichiometry="1"/>
      </listOfReactants>
      <listOfProducts>
        <speciesReference species="eIF4A_eIF4G_eIF4E" stoichiometry="1"/>
      </listOfProducts>
    </reaction>
    <reaction id="R_348" name="eIF4A_eIF4G_eIF4E = eIF4A_eIF4G+eIF4E" reversible="false">
      <listOfReactants>
        <speciesReference species="eIF4A_eIF4G_eIF4E" stoichiometry="1"/>
      </listOfReactants>
      <listOfProducts>
        <speciesReference species="eIF4A_eIF4G" stoichiometry="1"/>
        <speciesReference species="eIF4E" stoichiometry="1"/>
      </listOfProducts>
    </reaction>
    <reaction id="R_349" name="[] = eIF4B" reversible="false">
      <listOfReactants>
        <speciesReference stoichiometry="1"/>
      </listOfReactants>
      <listOfProducts>
        <speciesReference species="eIF4B" stoichiometry="1"/>
      </listOfProducts>
    </reaction>
    <reaction id="R_350" name="eIF4B = []" reversible="false">
      <listOfReactants>
        <speciesReference species="eIF4B" stoichiometry="1"/>
      </listOfReactants>
      <listOfProducts>
        <speciesReference stoichiometry="1"/>
      </listOfProducts>
    </reaction>
    <reaction id="R_351" name="[] = eIF4H" reversible="false">
      <listOfReactants>
        <speciesReference stoichiometry="1"/>
      </listOfReactants>
      <listOfProducts>
        <speciesReference species="eIF4H" stoichiometry="1"/>
      </listOfProducts>
    </reaction>
    <reaction id="R_352" name="eIF4H = []" reversible="false">
      <listOfReactants>
        <speciesReference species="eIF4H" stoichiometry="1"/>
      </listOfReactants>
      <listOfProducts>
        <speciesReference stoichiometry="1"/>
      </listOfProducts>
    </reaction>
    <reaction id="R_353" name="eIF4A_eIF4G_eIF4E+eIF4B = eIF4A_eIF4G_eIF4E_eIF4B" reversible="false">
      <listOfReactants>
        <speciesReference species="eIF4A_eIF4G_eIF4E" stoichiometry="1"/>
        <speciesReference species="eIF4B" stoichiometry="1"/>
      </listOfReactants>
      <listOfProducts>
        <speciesReference species="eIF4A_eIF4G_eIF4E_eIF4B" stoichiometry="1"/>
      </listOfProducts>
    </reaction>
    <reaction id="R_354" name="eIF4A_eIF4G_eIF4E_eIF4B = eIF4A_eIF4G_eIF4E+eIF4B" reversible="false">
      <listOfReactants>
        <speciesReference species="eIF4A_eIF4G_eIF4E_eIF4B" stoichiometry="1"/>
      </listOfReactants>
      <listOfProducts>
        <speciesReference species="eIF4A_eIF4G_eIF4E" stoichiometry="1"/>
        <speciesReference species="eIF4B" stoichiometry="1"/>
      </listOfProducts>
    </reaction>
    <reaction id="R_355" name="eIF4A_eIF4G_eIF4E_eIF4B+eIF4H = eIF4A_eIF4G_eIF4E_eIF4B_eIF4H" reversible="false">
      <listOfReactants>
        <speciesReference species="eIF4A_eIF4G_eIF4E_eIF4B" stoichiometry="1"/>
        <speciesReference species="eIF4H" stoichiometry="1"/>
      </listOfReactants>
      <listOfProducts>
        <speciesReference species="eIF4A_eIF4G_eIF4E_eIF4B_eIF4H" stoichiometry="1"/>
      </listOfProducts>
    </reaction>
    <reaction id="R_356" name="eIF4A_eIF4G_eIF4E_eIF4B_eIF4H = eIF4A_eIF4G_eIF4E_eIF4B+eIF4H" reversible="false">
      <listOfReactants>
        <speciesReference species="eIF4A_eIF4G_eIF4E_eIF4B_eIF4H" stoichiometry="1"/>
      </listOfReactants>
      <listOfProducts>
        <speciesReference species="eIF4A_eIF4G_eIF4E_eIF4B" stoichiometry="1"/>
        <speciesReference species="eIF4H" stoichiometry="1"/>
      </listOfProducts>
    </reaction>
    <reaction id="R_357" name="[] = PABP" reversible="false">
      <listOfReactants>
        <speciesReference stoichiometry="1"/>
      </listOfReactants>
      <listOfProducts>
        <speciesReference species="PABP" stoichiometry="1"/>
      </listOfProducts>
    </reaction>
    <reaction id="R_358" name="PABP = []" reversible="false">
      <listOfReactants>
        <speciesReference species="PABP" stoichiometry="1"/>
      </listOfReactants>
      <listOfProducts>
        <speciesReference stoichiometry="1"/>
      </listOfProducts>
    </reaction>
    <reaction id="R_359" name="[] = Cap_mRNA" reversible="false">
      <listOfReactants>
        <speciesReference stoichiometry="1"/>
      </listOfReactants>
      <listOfProducts>
        <speciesReference species="Cap_mRNA" stoichiometry="1"/>
      </listOfProducts>
    </reaction>
    <reaction id="R_360" name="Cap_mRNA = []" reversible="false">
      <listOfReactants>
        <speciesReference species="Cap_mRNA" stoichiometry="1"/>
      </listOfReactants>
      <listOfProducts>
        <speciesReference stoichiometry="1"/>
      </listOfProducts>
    </reaction>
    <reaction id="R_361" name="PABP+Cap_mRNA = Cap_mRNA_PABP" reversible="false">
      <listOfReactants>
        <speciesReference species="PABP" stoichiometry="1"/>
        <speciesReference species="Cap_mRNA" stoichiometry="1"/>
      </listOfReactants>
      <listOfProducts>
        <speciesReference species="Cap_mRNA_PABP" stoichiometry="1"/>
      </listOfProducts>
    </reaction>
    <reaction id="R_362" name="Cap_mRNA_PABP = PABP+Cap_mRNA" reversible="false">
      <listOfReactants>
        <speciesReference species="Cap_mRNA_PABP" stoichiometry="1"/>
      </listOfReactants>
      <listOfProducts>
        <speciesReference species="PABP" stoichiometry="1"/>
        <speciesReference species="Cap_mRNA" stoichiometry="1"/>
      </listOfProducts>
    </reaction>
    <reaction id="R_363" name="eIF4A_eIF4G_eIF4E_eIF4B_eIF4H+Cap_mRNA_PABP = eIF4A_eIF4G_eIF4E_eIF4B_eIF4H_Cap_mRNA_PABP" reversible="false">
      <listOfReactants>
        <speciesReference species="eIF4A_eIF4G_eIF4E_eIF4B_eIF4H" stoichiometry="1"/>
        <speciesReference species="Cap_mRNA_PABP" stoichiometry="1"/>
      </listOfReactants>
      <listOfProducts>
        <speciesReference species="eIF4A_eIF4G_eIF4E_eIF4B_eIF4H_Cap_mRNA_PABP" stoichiometry="1"/>
      </listOfProducts>
    </reaction>
    <reaction id="R_364" name="eIF4A_eIF4G_eIF4E_eIF4B_eIF4H_Cap_mRNA_PABP = eIF4A_eIF4G_eIF4E_eIF4B_eIF4H+Cap_mRNA_PABP" reversible="false">
      <listOfReactants>
        <speciesReference species="eIF4A_eIF4G_eIF4E_eIF4B_eIF4H_Cap_mRNA_PABP" stoichiometry="1"/>
      </listOfReactants>
      <listOfProducts>
        <speciesReference species="eIF4A_eIF4G_eIF4E_eIF4B_eIF4H" stoichiometry="1"/>
        <speciesReference species="Cap_mRNA_PABP" stoichiometry="1"/>
      </listOfProducts>
    </reaction>
    <reaction id="R_365" name="eIF4A_eIF4G_eIF4E_eIF4B_eIF4H_Cap_mRNA_PABP+eIF2_GTP_met_tRNA_r40S_eIF3_eIF1_eIF1A_eIF5_eIF5B = eIF4A_eIF4G_eIF4E_eIF4B_eIF4H_Cap_mRNA_PABP_eIF2_GTP_met_tRNA_r40S_eIF3_eIF1_eIF1A_eIF5_eIF5B" reversible="false">
      <listOfReactants>
        <speciesReference species="eIF4A_eIF4G_eIF4E_eIF4B_eIF4H_Cap_mRNA_PABP" stoichiometry="1"/>
        <speciesReference species="eIF2_GTP_met_tRNA_r40S_eIF3_eIF1_eIF1A_eIF5_eIF5B" stoichiometry="1"/>
      </listOfReactants>
      <listOfProducts>
        <speciesReference species="eIF4A_eIF4G_eIF4E_eIF4B_eIF4H_Cap_mRNA_PABP_eIF2_GTP_met_tRNA_r40S_eIF3_eIF1_eIF1A_eIF5_eIF5B" stoichiometry="1"/>
      </listOfProducts>
    </reaction>
    <reaction id="R_366" name="eIF4A_eIF4G_eIF4E_eIF4B_eIF4H_Cap_mRNA_PABP_eIF2_GTP_met_tRNA_r40S_eIF3_eIF1_eIF1A_eIF5_eIF5B = eIF4A_eIF4G_eIF4E_eIF4B_eIF4H_Cap_mRNA_PABP+eIF2_GTP_met_tRNA_r40S_eIF3_eIF1_eIF1A_eIF5_eIF5B" reversible="false">
      <listOfReactants>
        <speciesReference species="eIF4A_eIF4G_eIF4E_eIF4B_eIF4H_Cap_mRNA_PABP_eIF2_GTP_met_tRNA_r40S_eIF3_eIF1_eIF1A_eIF5_eIF5B" stoichiometry="1"/>
      </listOfReactants>
      <listOfProducts>
        <speciesReference species="eIF4A_eIF4G_eIF4E_eIF4B_eIF4H_Cap_mRNA_PABP" stoichiometry="1"/>
        <speciesReference species="eIF2_GTP_met_tRNA_r40S_eIF3_eIF1_eIF1A_eIF5_eIF5B" stoichiometry="1"/>
      </listOfProducts>
    </reaction>
    <reaction id="R_367" name="eIF4A_eIF4G_eIF4E_eIF4B_eIF4H_Cap_mRNA_PABP_eIF2_GTP_met_tRNA_r40S_eIF3_eIF1_eIF1A_eIF5_eIF5B = eIF4A_eIF4G_eIF4E_eIF4B_eIF4H_Cap_mRNA_PABP_eIF2_GTP_met_tRNA_r40S_eIF3_eIF1_eIF1A_eIF5_eIF5B_AUG" reversible="false">
      <listOfReactants>
        <speciesReference species="eIF4A_eIF4G_eIF4E_eIF4B_eIF4H_Cap_mRNA_PABP_eIF2_GTP_met_tRNA_r40S_eIF3_eIF1_eIF1A_eIF5_eIF5B" stoichiometry="1"/>
      </listOfReactants>
      <listOfProducts>
        <speciesReference species="eIF4A_eIF4G_eIF4E_eIF4B_eIF4H_Cap_mRNA_PABP_eIF2_GTP_met_tRNA_r40S_eIF3_eIF1_eIF1A_eIF5_eIF5B_AUG" stoichiometry="1"/>
      </listOfProducts>
    </reaction>
    <reaction id="R_368" name="eIF4A_eIF4G_eIF4E_eIF4B_eIF4H_Cap_mRNA_PABP_eIF2_GTP_met_tRNA_r40S_eIF3_eIF1_eIF1A_eIF5_eIF5B_AUG+eIF5 = eIF4A_eIF4G_eIF4E_eIF4B_eIF4H_Cap_mRNA_PABP_eIF2_GTP_met_tRNA_r40S_eIF3_eIF1_eIF1A_eIF5_eIF5B_AUG_eIF5" reversible="false">
      <listOfReactants>
        <speciesReference species="eIF4A_eIF4G_eIF4E_eIF4B_eIF4H_Cap_mRNA_PABP_eIF2_GTP_met_tRNA_r40S_eIF3_eIF1_eIF1A_eIF5_eIF5B_AUG" stoichiometry="1"/>
        <speciesReference species="eIF5" stoichiometry="1"/>
      </listOfReactants>
      <listOfProducts>
        <speciesReference species="eIF4A_eIF4G_eIF4E_eIF4B_eIF4H_Cap_mRNA_PABP_eIF2_GTP_met_tRNA_r40S_eIF3_eIF1_eIF1A_eIF5_eIF5B_AUG_eIF5" stoichiometry="1"/>
      </listOfProducts>
    </reaction>
    <reaction id="R_369" name="eIF4A_eIF4G_eIF4E_eIF4B_eIF4H_Cap_mRNA_PABP_eIF2_GTP_met_tRNA_r40S_eIF3_eIF1_eIF1A_eIF5_eIF5B_AUG_eIF5 = eIF4A_eIF4G_eIF4E_eIF4B_eIF4H_Cap_mRNA_PABP_eIF2_GTP_met_tRNA_r40S_eIF3_eIF1_eIF1A_eIF5_eIF5B_AUG+eIF5" reversible="false">
      <listOfReactants>
        <speciesReference species="eIF4A_eIF4G_eIF4E_eIF4B_eIF4H_Cap_mRNA_PABP_eIF2_GTP_met_tRNA_r40S_eIF3_eIF1_eIF1A_eIF5_eIF5B_AUG_eIF5" stoichiometry="1"/>
      </listOfReactants>
      <listOfProducts>
        <speciesReference species="eIF4A_eIF4G_eIF4E_eIF4B_eIF4H_Cap_mRNA_PABP_eIF2_GTP_met_tRNA_r40S_eIF3_eIF1_eIF1A_eIF5_eIF5B_AUG" stoichiometry="1"/>
        <speciesReference species="eIF5" stoichiometry="1"/>
      </listOfProducts>
    </reaction>
    <reaction id="R_370" name="eIF4A_eIF4G_eIF4E_eIF4B_eIF4H_Cap_mRNA_PABP_eIF2_GTP_met_tRNA_r40S_eIF3_eIF1_eIF1A_eIF5_eIF5B_AUG_eIF5+eIF5B = eIF4A_eIF4G_eIF4E_eIF4B_eIF4H_Cap_mRNA_PABP_eIF2_GTP_met_tRNA_r40S_eIF3_eIF1_eIF1A_eIF5_eIF5B_AUG_eIF5_eIF5B" reversible="false">
      <listOfReactants>
        <speciesReference species="eIF4A_eIF4G_eIF4E_eIF4B_eIF4H_Cap_mRNA_PABP_eIF2_GTP_met_tRNA_r40S_eIF3_eIF1_eIF1A_eIF5_eIF5B_AUG_eIF5" stoichiometry="1"/>
        <speciesReference species="eIF5B" stoichiometry="1"/>
      </listOfReactants>
      <listOfProducts>
        <speciesReference species="eIF4A_eIF4G_eIF4E_eIF4B_eIF4H_Cap_mRNA_PABP_eIF2_GTP_met_tRNA_r40S_eIF3_eIF1_eIF1A_eIF5_eIF5B_AUG_eIF5_eIF5B" stoichiometry="1"/>
      </listOfProducts>
    </reaction>
    <reaction id="R_371" name="eIF4A_eIF4G_eIF4E_eIF4B_eIF4H_Cap_mRNA_PABP_eIF2_GTP_met_tRNA_r40S_eIF3_eIF1_eIF1A_eIF5_eIF5B_AUG_eIF5_eIF5B = eIF4A_eIF4G_eIF4E_eIF4B_eIF4H_Cap_mRNA_PABP_eIF2_GTP_met_tRNA_r40S_eIF3_eIF1_eIF1A_eIF5_eIF5B_AUG_eIF5+eIF5B" reversible="false">
      <listOfReactants>
        <speciesReference species="eIF4A_eIF4G_eIF4E_eIF4B_eIF4H_Cap_mRNA_PABP_eIF2_GTP_met_tRNA_r40S_eIF3_eIF1_eIF1A_eIF5_eIF5B_AUG_eIF5_eIF5B" stoichiometry="1"/>
      </listOfReactants>
      <listOfProducts>
        <speciesReference species="eIF4A_eIF4G_eIF4E_eIF4B_eIF4H_Cap_mRNA_PABP_eIF2_GTP_met_tRNA_r40S_eIF3_eIF1_eIF1A_eIF5_eIF5B_AUG_eIF5" stoichiometry="1"/>
        <speciesReference species="eIF5B" stoichiometry="1"/>
      </listOfProducts>
    </reaction>
    <reaction id="R_372" name="eIF4A_eIF4G_eIF4E_eIF4B_eIF4H_Cap_mRNA_PABP_eIF2_GTP_met_tRNA_r40S_eIF3_eIF1_eIF1A_eIF5_eIF5B_AUG+eIF5_eIF5B = eIF4A_eIF4G_eIF4E_eIF4B_eIF4H_Cap_mRNA_PABP_eIF2_GTP_met_tRNA_r40S_eIF3_eIF1_eIF1A_eIF5_eIF5B_AUG_eIF5_eIF5B" reversible="false">
      <listOfReactants>
        <speciesReference species="eIF4A_eIF4G_eIF4E_eIF4B_eIF4H_Cap_mRNA_PABP_eIF2_GTP_met_tRNA_r40S_eIF3_eIF1_eIF1A_eIF5_eIF5B_AUG" stoichiometry="1"/>
        <speciesReference species="eIF5_eIF5B" stoichiometry="1"/>
      </listOfReactants>
      <listOfProducts>
        <speciesReference species="eIF4A_eIF4G_eIF4E_eIF4B_eIF4H_Cap_mRNA_PABP_eIF2_GTP_met_tRNA_r40S_eIF3_eIF1_eIF1A_eIF5_eIF5B_AUG_eIF5_eIF5B" stoichiometry="1"/>
      </listOfProducts>
    </reaction>
    <reaction id="R_373" name="eIF4A_eIF4G_eIF4E_eIF4B_eIF4H_Cap_mRNA_PABP_eIF2_GTP_met_tRNA_r40S_eIF3_eIF1_eIF1A_eIF5_eIF5B_AUG_eIF5_eIF5B = eIF4A_eIF4G_eIF4E_eIF4B_eIF4H_Cap_mRNA_PABP_eIF2_GTP_met_tRNA_r40S_eIF3_eIF1_eIF1A_eIF5_eIF5B_AUG+eIF5_eIF5B" reversible="false">
      <listOfReactants>
        <speciesReference species="eIF4A_eIF4G_eIF4E_eIF4B_eIF4H_Cap_mRNA_PABP_eIF2_GTP_met_tRNA_r40S_eIF3_eIF1_eIF1A_eIF5_eIF5B_AUG_eIF5_eIF5B" stoichiometry="1"/>
      </listOfReactants>
      <listOfProducts>
        <speciesReference species="eIF4A_eIF4G_eIF4E_eIF4B_eIF4H_Cap_mRNA_PABP_eIF2_GTP_met_tRNA_r40S_eIF3_eIF1_eIF1A_eIF5_eIF5B_AUG" stoichiometry="1"/>
        <speciesReference species="eIF5_eIF5B" stoichiometry="1"/>
      </listOfProducts>
    </reaction>
    <reaction id="R_374" name="eIF4A_eIF4G_eIF4E_eIF4B_eIF4H_Cap_mRNA_PABP_eIF2_GTP_met_tRNA_r40S_eIF3_eIF1_eIF1A_eIF5_eIF5B_AUG_eIF5_eIF5B = eIF4A_eIF4G_eIF4E_eIF4B_eIF4H_Cap_mRNA_PABP_eIF2_GDP_met_tRNA_r40S_eIF3_eIF1_eIF1A_eIF5_eIF5B_AUG_eIF5_eIF5B" reversible="false">
      <listOfReactants>
        <speciesReference species="eIF4A_eIF4G_eIF4E_eIF4B_eIF4H_Cap_mRNA_PABP_eIF2_GTP_met_tRNA_r40S_eIF3_eIF1_eIF1A_eIF5_eIF5B_AUG_eIF5_eIF5B" stoichiometry="1"/>
      </listOfReactants>
      <listOfProducts>
        <speciesReference species="eIF4A_eIF4G_eIF4E_eIF4B_eIF4H_Cap_mRNA_PABP_eIF2_GDP_met_tRNA_r40S_eIF3_eIF1_eIF1A_eIF5_eIF5B_AUG_eIF5_eIF5B" stoichiometry="1"/>
      </listOfProducts>
    </reaction>
    <reaction id="R_375" name="eIF4A_eIF4G_eIF4E_eIF4B_eIF4H_Cap_mRNA_PABP_eIF2_GDP_met_tRNA_r40S_eIF3_eIF1_eIF1A_eIF5_eIF5B_AUG_eIF5_eIF5B = eIF4A_eIF4G_eIF4E_eIF4B_eIF4H_Cap_mRNA_PABP_met_tRNA_r40S_eIF3_eIF1_eIF1A_eIF5_eIF5B_AUG_eIF5_eIF5B+eIF2_GDP" reversible="false">
      <listOfReactants>
        <speciesReference species="eIF4A_eIF4G_eIF4E_eIF4B_eIF4H_Cap_mRNA_PABP_eIF2_GDP_met_tRNA_r40S_eIF3_eIF1_eIF1A_eIF5_eIF5B_AUG_eIF5_eIF5B" stoichiometry="1"/>
      </listOfReactants>
      <listOfProducts>
        <speciesReference species="eIF4A_eIF4G_eIF4E_eIF4B_eIF4H_Cap_mRNA_PABP_met_tRNA_r40S_eIF3_eIF1_eIF1A_eIF5_eIF5B_AUG_eIF5_eIF5B" stoichiometry="1"/>
        <speciesReference species="eIF2_GDP" stoichiometry="1"/>
      </listOfProducts>
    </reaction>
    <reaction id="R_376" name="[] = eIF2B" reversible="false">
      <listOfReactants>
        <speciesReference stoichiometry="1"/>
      </listOfReactants>
      <listOfProducts>
        <speciesReference species="eIF2B" stoichiometry="1"/>
      </listOfProducts>
    </reaction>
    <reaction id="R_377" name="eIF2B = []" reversible="false">
      <listOfReactants>
        <speciesReference species="eIF2B" stoichiometry="1"/>
      </listOfReactants>
      <listOfProducts>
        <speciesReference stoichiometry="1"/>
      </listOfProducts>
    </reaction>
    <reaction id="R_378" name="eIF2_GDP+eIF2B = eIF2_GDP_eIF2B" reversible="false">
      <listOfReactants>
        <speciesReference species="eIF2_GDP" stoichiometry="1"/>
        <speciesReference species="eIF2B" stoichiometry="1"/>
      </listOfReactants>
      <listOfProducts>
        <speciesReference species="eIF2_GDP_eIF2B" stoichiometry="1"/>
      </listOfProducts>
    </reaction>
    <reaction id="R_379" name="eIF2_GDP_eIF2B = eIF2_GDP+eIF2B" reversible="false">
      <listOfReactants>
        <speciesReference species="eIF2_GDP_eIF2B" stoichiometry="1"/>
      </listOfReactants>
      <listOfProducts>
        <speciesReference species="eIF2_GDP" stoichiometry="1"/>
        <speciesReference species="eIF2B" stoichiometry="1"/>
      </listOfProducts>
    </reaction>
    <reaction id="R_380" name="eIF2_GDP_eIF2B = eIF2_GTP+eIF2B" reversible="false">
      <listOfReactants>
        <speciesReference species="eIF2_GDP_eIF2B" stoichiometry="1"/>
      </listOfReactants>
      <listOfProducts>
        <speciesReference species="eIF2_GTP" stoichiometry="1"/>
        <speciesReference species="eIF2B" stoichiometry="1"/>
      </listOfProducts>
    </reaction>
    <reaction id="R_381" name="[] = r60S" reversible="false">
      <listOfReactants>
        <speciesReference stoichiometry="1"/>
      </listOfReactants>
      <listOfProducts>
        <speciesReference species="r60S" stoichiometry="1"/>
      </listOfProducts>
    </reaction>
    <reaction id="R_382" name="r60S = []" reversible="false">
      <listOfReactants>
        <speciesReference species="r60S" stoichiometry="1"/>
      </listOfReactants>
      <listOfProducts>
        <speciesReference stoichiometry="1"/>
      </listOfProducts>
    </reaction>
    <reaction id="R_383" name="eIF4A_eIF4G_eIF4E_eIF4B_eIF4H_Cap_mRNA_PABP_met_tRNA_r40S_eIF3_eIF1_eIF1A_eIF5_eIF5B_AUG_eIF5_eIF5B+r60S = eIF4A_eIF4G_eIF4E_eIF4B_eIF4H_Cap_mRNA_PABP_met_tRNA_r40S_eIF3_eIF1_eIF1A_eIF5_eIF5B_AUG_eIF5_eIF5B_r60S" reversible="false">
      <listOfReactants>
        <speciesReference species="eIF4A_eIF4G_eIF4E_eIF4B_eIF4H_Cap_mRNA_PABP_met_tRNA_r40S_eIF3_eIF1_eIF1A_eIF5_eIF5B_AUG_eIF5_eIF5B" stoichiometry="1"/>
        <speciesReference species="r60S" stoichiometry="1"/>
      </listOfReactants>
      <listOfProducts>
        <speciesReference species="eIF4A_eIF4G_eIF4E_eIF4B_eIF4H_Cap_mRNA_PABP_met_tRNA_r40S_eIF3_eIF1_eIF1A_eIF5_eIF5B_AUG_eIF5_eIF5B_r60S" stoichiometry="1"/>
      </listOfProducts>
    </reaction>
    <reaction id="R_384" name="eIF4A_eIF4G_eIF4E_eIF4B_eIF4H_Cap_mRNA_PABP_met_tRNA_r40S_eIF3_eIF1_eIF1A_eIF5_eIF5B_AUG_eIF5_eIF5B_r60S = eIF4A_eIF4G_eIF4E_eIF4B_eIF4H_Cap_mRNA_PABP_met_tRNA_r40S_eIF3_eIF1_eIF1A_eIF5_eIF5B_AUG_eIF5_eIF5B+r60S" reversible="false">
      <listOfReactants>
        <speciesReference species="eIF4A_eIF4G_eIF4E_eIF4B_eIF4H_Cap_mRNA_PABP_met_tRNA_r40S_eIF3_eIF1_eIF1A_eIF5_eIF5B_AUG_eIF5_eIF5B_r60S" stoichiometry="1"/>
      </listOfReactants>
      <listOfProducts>
        <speciesReference species="eIF4A_eIF4G_eIF4E_eIF4B_eIF4H_Cap_mRNA_PABP_met_tRNA_r40S_eIF3_eIF1_eIF1A_eIF5_eIF5B_AUG_eIF5_eIF5B" stoichiometry="1"/>
        <speciesReference species="r60S" stoichiometry="1"/>
      </listOfProducts>
    </reaction>
    <reaction id="R_385" name="eIF4A_eIF4G_eIF4E_eIF4B_eIF4H_Cap_mRNA_PABP_met_tRNA_r40S_eIF3_eIF1_eIF1A_eIF5_eIF5B_AUG_eIF5_eIF5B_r60S = eIF4A_eIF4G_eIF4E_eIF4B_eIF4H_Cap_mRNA_PABP_met_tRNA_r40S_eIF3_eIF1_eIF1A_AUG_r60S+eIF5+eIF5B" reversible="false">
      <listOfReactants>
        <speciesReference species="eIF4A_eIF4G_eIF4E_eIF4B_eIF4H_Cap_mRNA_PABP_met_tRNA_r40S_eIF3_eIF1_eIF1A_eIF5_eIF5B_AUG_eIF5_eIF5B_r60S" stoichiometry="1"/>
      </listOfReactants>
      <listOfProducts>
        <speciesReference species="eIF4A_eIF4G_eIF4E_eIF4B_eIF4H_Cap_mRNA_PABP_met_tRNA_r40S_eIF3_eIF1_eIF1A_AUG_r60S" stoichiometry="1"/>
        <speciesReference species="eIF5" stoichiometry="1"/>
        <speciesReference species="eIF5B" stoichiometry="1"/>
      </listOfProducts>
    </reaction>
    <reaction id="R_386" name="eIF4A_eIF4G_eIF4E_eIF4B_eIF4H_Cap_mRNA_PABP_met_tRNA_r40S_eIF3_eIF1_eIF1A_AUG_r60S+eIF5+eIF5B = eIF4A_eIF4G_eIF4E_eIF4B_eIF4H_Cap_mRNA_PABP_met_tRNA_r40S_eIF3_eIF1_eIF1A_eIF5_eIF5B_AUG_eIF5_eIF5B_r60S" reversible="false">
      <listOfReactants>
        <speciesReference species="eIF4A_eIF4G_eIF4E_eIF4B_eIF4H_Cap_mRNA_PABP_met_tRNA_r40S_eIF3_eIF1_eIF1A_AUG_r60S" stoichiometry="1"/>
        <speciesReference species="eIF5" stoichiometry="1"/>
        <speciesReference species="eIF5B" stoichiometry="1"/>
      </listOfReactants>
      <listOfProducts>
        <speciesReference species="eIF4A_eIF4G_eIF4E_eIF4B_eIF4H_Cap_mRNA_PABP_met_tRNA_r40S_eIF3_eIF1_eIF1A_eIF5_eIF5B_AUG_eIF5_eIF5B_r60S" stoichiometry="1"/>
      </listOfProducts>
    </reaction>
    <reaction id="R_387" name="eIF4A_eIF4G_eIF4E_eIF4B_eIF4H_Cap_mRNA_PABP_met_tRNA_r40S_eIF3_eIF1_eIF1A_AUG_r60S = eIF4A_eIF4G_eIF4E_eIF4B_eIF4H_Cap_mRNA_PABP_met_tRNA_r40S_AUG_r60S+eIF3+eIF1+eIF1A" reversible="false">
      <listOfReactants>
        <speciesReference species="eIF4A_eIF4G_eIF4E_eIF4B_eIF4H_Cap_mRNA_PABP_met_tRNA_r40S_eIF3_eIF1_eIF1A_AUG_r60S" stoichiometry="1"/>
      </listOfReactants>
      <listOfProducts>
        <speciesReference species="eIF4A_eIF4G_eIF4E_eIF4B_eIF4H_Cap_mRNA_PABP_met_tRNA_r40S_AUG_r60S" stoichiometry="1"/>
        <speciesReference species="eIF3" stoichiometry="1"/>
        <speciesReference species="eIF1" stoichiometry="1"/>
        <speciesReference species="eIF1A" stoichiometry="1"/>
      </listOfProducts>
    </reaction>
    <reaction id="R_388" name="eIF4A_eIF4G_eIF4E_eIF4B_eIF4H_Cap_mRNA_PABP_met_tRNA_r40S_AUG_r60S+eIF3+eIF1+eIF1A = eIF4A_eIF4G_eIF4E_eIF4B_eIF4H_Cap_mRNA_PABP_met_tRNA_r40S_eIF3_eIF1_eIF1A_AUG_r60S" reversible="false">
      <listOfReactants>
        <speciesReference species="eIF4A_eIF4G_eIF4E_eIF4B_eIF4H_Cap_mRNA_PABP_met_tRNA_r40S_AUG_r60S" stoichiometry="1"/>
        <speciesReference species="eIF3" stoichiometry="1"/>
        <speciesReference species="eIF1" stoichiometry="1"/>
        <speciesReference species="eIF1A" stoichiometry="1"/>
      </listOfReactants>
      <listOfProducts>
        <speciesReference species="eIF4A_eIF4G_eIF4E_eIF4B_eIF4H_Cap_mRNA_PABP_met_tRNA_r40S_eIF3_eIF1_eIF1A_AUG_r60S" stoichiometry="1"/>
      </listOfProducts>
    </reaction>
    <reaction id="R_389" name="eIF4A_eIF4G_eIF4E_eIF4B_eIF4H_Cap_mRNA_PABP_met_tRNA_r40S_AUG_r60S+GTP = eIF4A_eIF4G_eIF4E_eIF4B_eIF4H_Cap_mRNA_PABP_met_tRNA_r40S_AUG_r60S_star+GDP" reversible="false">
      <listOfReactants>
        <speciesReference species="eIF4A_eIF4G_eIF4E_eIF4B_eIF4H_Cap_mRNA_PABP_met_tRNA_r40S_AUG_r60S" stoichiometry="1"/>
        <speciesReference species="GTP" stoichiometry="1"/>
      </listOfReactants>
      <listOfProducts>
        <speciesReference species="eIF4A_eIF4G_eIF4E_eIF4B_eIF4H_Cap_mRNA_PABP_met_tRNA_r40S_AUG_r60S_star" stoichiometry="1"/>
        <speciesReference species="GDP" stoichiometry="1"/>
      </listOfProducts>
    </reaction>
    <reaction id="R_390" name="eIF4A_eIF4G_eIF4E_eIF4B_eIF4H_Cap_mRNA_PABP_met_tRNA_r40S_AUG_r60S_star+Puromycin = eIF4A_eIF4G_eIF4E_eIF4B_eIF4H_Cap_mRNA_PABP_met_tRNA_r40S_AUG_r60S_star_Puro" reversible="false">
      <listOfReactants>
        <speciesReference species="eIF4A_eIF4G_eIF4E_eIF4B_eIF4H_Cap_mRNA_PABP_met_tRNA_r40S_AUG_r60S_star" stoichiometry="1"/>
        <speciesReference species="Puromycin" stoichiometry="1"/>
      </listOfReactants>
      <listOfProducts>
        <speciesReference species="eIF4A_eIF4G_eIF4E_eIF4B_eIF4H_Cap_mRNA_PABP_met_tRNA_r40S_AUG_r60S_star_Puro" stoichiometry="1"/>
      </listOfProducts>
    </reaction>
    <reaction id="R_391" name="eIF4A_eIF4G_eIF4E_eIF4B_eIF4H_Cap_mRNA_PABP_met_tRNA_r40S_AUG_r60S_star_Puro = eIF4A_eIF4G_eIF4E_eIF4B_eIF4H_Cap_mRNA_PABP_met_tRNA_r40S_AUG_r60S_star+Puromycin" reversible="false">
      <listOfReactants>
        <speciesReference species="eIF4A_eIF4G_eIF4E_eIF4B_eIF4H_Cap_mRNA_PABP_met_tRNA_r40S_AUG_r60S_star_Puro" stoichiometry="1"/>
      </listOfReactants>
      <listOfProducts>
        <speciesReference species="eIF4A_eIF4G_eIF4E_eIF4B_eIF4H_Cap_mRNA_PABP_met_tRNA_r40S_AUG_r60S_star" stoichiometry="1"/>
        <speciesReference species="Puromycin" stoichiometry="1"/>
      </listOfProducts>
    </reaction>
    <reaction id="R_392" name="eIF4A_eIF4G_eIF4E_eIF4B_eIF4H_Cap_mRNA_PABP_met_tRNA_r40S_AUG_r60S_star_Puro = Cap_Met_Puro" reversible="false">
      <listOfReactants>
        <speciesReference species="eIF4A_eIF4G_eIF4E_eIF4B_eIF4H_Cap_mRNA_PABP_met_tRNA_r40S_AUG_r60S_star_Puro" stoichiometry="1"/>
      </listOfReactants>
      <listOfProducts>
        <speciesReference species="Cap_Met_Puro" stoichiometry="1"/>
      </listOfProducts>
    </reaction>
    <reaction id="R_393" name="eIF4A_eIF4G_eIF4E_eIF4B_eIF4H_Cap_mRNA_PABP_met_tRNA_r40S_AUG_r60S+Puromycin = eIF4A_eIF4G_eIF4E_eIF4B_eIF4H_Cap_mRNA_PABP_met_tRNA_r40S_AUG_r60S_Puro" reversible="false">
      <listOfReactants>
        <speciesReference species="eIF4A_eIF4G_eIF4E_eIF4B_eIF4H_Cap_mRNA_PABP_met_tRNA_r40S_AUG_r60S" stoichiometry="1"/>
        <speciesReference species="Puromycin" stoichiometry="1"/>
      </listOfReactants>
      <listOfProducts>
        <speciesReference species="eIF4A_eIF4G_eIF4E_eIF4B_eIF4H_Cap_mRNA_PABP_met_tRNA_r40S_AUG_r60S_Puro" stoichiometry="1"/>
      </listOfProducts>
    </reaction>
    <reaction id="R_394" name="eIF4A_eIF4G_eIF4E_eIF4B_eIF4H_Cap_mRNA_PABP_met_tRNA_r40S_AUG_r60S_Puro = eIF4A_eIF4G_eIF4E_eIF4B_eIF4H_Cap_mRNA_PABP_met_tRNA_r40S_AUG_r60S+Puromycin" reversible="false">
      <listOfReactants>
        <speciesReference species="eIF4A_eIF4G_eIF4E_eIF4B_eIF4H_Cap_mRNA_PABP_met_tRNA_r40S_AUG_r60S_Puro" stoichiometry="1"/>
      </listOfReactants>
      <listOfProducts>
        <speciesReference species="eIF4A_eIF4G_eIF4E_eIF4B_eIF4H_Cap_mRNA_PABP_met_tRNA_r40S_AUG_r60S" stoichiometry="1"/>
        <speciesReference species="Puromycin" stoichiometry="1"/>
      </listOfProducts>
    </reaction>
    <reaction id="R_395" name="eIF4A_eIF4G_eIF4E_eIF4B_eIF4H_Cap_mRNA_PABP_met_tRNA_r40S_AUG_r60S_Puro = Cap_Met_Puro" reversible="false">
      <listOfReactants>
        <speciesReference species="eIF4A_eIF4G_eIF4E_eIF4B_eIF4H_Cap_mRNA_PABP_met_tRNA_r40S_AUG_r60S_Puro" stoichiometry="1"/>
      </listOfReactants>
      <listOfProducts>
        <speciesReference species="Cap_Met_Puro" stoichiometry="1"/>
      </listOfProducts>
    </reaction>
    <reaction id="R_396" name="[] = IRES_mRNA" reversible="false">
      <listOfReactants>
        <speciesReference stoichiometry="1"/>
      </listOfReactants>
      <listOfProducts>
        <speciesReference species="IRES_mRNA" stoichiometry="1"/>
      </listOfProducts>
    </reaction>
    <reaction id="R_397" name="IRES_mRNA = []" reversible="false">
      <listOfReactants>
        <speciesReference species="IRES_mRNA" stoichiometry="1"/>
      </listOfReactants>
      <listOfProducts>
        <speciesReference stoichiometry="1"/>
      </listOfProducts>
    </reaction>
    <reaction id="R_398" name="IRES_mRNA+PABP = IRES_mRNA_PABP" reversible="false">
      <listOfReactants>
        <speciesReference species="IRES_mRNA" stoichiometry="1"/>
        <speciesReference species="PABP" stoichiometry="1"/>
      </listOfReactants>
      <listOfProducts>
        <speciesReference species="IRES_mRNA_PABP" stoichiometry="1"/>
      </listOfProducts>
    </reaction>
    <reaction id="R_399" name="IRES_mRNA_PABP = IRES_mRNA+PABP" reversible="false">
      <listOfReactants>
        <speciesReference species="IRES_mRNA_PABP" stoichiometry="1"/>
      </listOfReactants>
      <listOfProducts>
        <speciesReference species="IRES_mRNA" stoichiometry="1"/>
        <speciesReference species="PABP" stoichiometry="1"/>
      </listOfProducts>
    </reaction>
    <reaction id="R_400" name="[] = Stress" reversible="false">
      <listOfReactants>
        <speciesReference stoichiometry="1"/>
      </listOfReactants>
      <listOfProducts>
        <speciesReference species="Stress" stoichiometry="1"/>
      </listOfProducts>
    </reaction>
    <reaction id="R_401" name="Stress = []" reversible="false">
      <listOfReactants>
        <speciesReference species="Stress" stoichiometry="1"/>
      </listOfReactants>
      <listOfProducts>
        <speciesReference stoichiometry="1"/>
      </listOfProducts>
    </reaction>
    <reaction id="R_402" name="Stress+eIF4G = Stress_eIF4G" reversible="false">
      <listOfReactants>
        <speciesReference species="Stress" stoichiometry="1"/>
        <speciesReference species="eIF4G" stoichiometry="1"/>
      </listOfReactants>
      <listOfProducts>
        <speciesReference species="Stress_eIF4G" stoichiometry="1"/>
      </listOfProducts>
    </reaction>
    <reaction id="R_403" name="Stress_eIF4G = Stress+eIF4G" reversible="false">
      <listOfReactants>
        <speciesReference species="Stress_eIF4G" stoichiometry="1"/>
      </listOfReactants>
      <listOfProducts>
        <speciesReference species="Stress" stoichiometry="1"/>
        <speciesReference species="eIF4G" stoichiometry="1"/>
      </listOfProducts>
    </reaction>
    <reaction id="R_404" name="Stress_eIF4G = eIF4GCleaved" reversible="false">
      <listOfReactants>
        <speciesReference species="Stress_eIF4G" stoichiometry="1"/>
      </listOfReactants>
      <listOfProducts>
        <speciesReference species="eIF4GCleaved" stoichiometry="1"/>
      </listOfProducts>
    </reaction>
    <reaction id="R_405" name="c4E_BP1_P+Stress = c4E_BP1_P_Stress" reversible="false">
      <listOfReactants>
        <speciesReference species="c4E_BP1_P" stoichiometry="1"/>
        <speciesReference species="Stress" stoichiometry="1"/>
      </listOfReactants>
      <listOfProducts>
        <speciesReference species="c4E_BP1_P_Stress" stoichiometry="1"/>
      </listOfProducts>
    </reaction>
    <reaction id="R_406" name="c4E_BP1_P_Stress = c4E_BP1_P+Stress" reversible="false">
      <listOfReactants>
        <speciesReference species="c4E_BP1_P_Stress" stoichiometry="1"/>
      </listOfReactants>
      <listOfProducts>
        <speciesReference species="c4E_BP1_P" stoichiometry="1"/>
        <speciesReference species="Stress" stoichiometry="1"/>
      </listOfProducts>
    </reaction>
    <reaction id="R_407" name="c4E_BP1_P_Stress = c4E_BP1" reversible="false">
      <listOfReactants>
        <speciesReference species="c4E_BP1_P_Stress" stoichiometry="1"/>
      </listOfReactants>
      <listOfProducts>
        <speciesReference species="c4E_BP1" stoichiometry="1"/>
      </listOfProducts>
    </reaction>
    <reaction id="R_408" name="[] = ITAF1" reversible="false">
      <listOfReactants>
        <speciesReference stoichiometry="1"/>
      </listOfReactants>
      <listOfProducts>
        <speciesReference species="ITAF1" stoichiometry="1"/>
      </listOfProducts>
    </reaction>
    <reaction id="R_409" name="ITAF1 = []" reversible="false">
      <listOfReactants>
        <speciesReference species="ITAF1" stoichiometry="1"/>
      </listOfReactants>
      <listOfProducts>
        <speciesReference stoichiometry="1"/>
      </listOfProducts>
    </reaction>
    <reaction id="R_410" name="[] = ITAF2" reversible="false">
      <listOfReactants>
        <speciesReference stoichiometry="1"/>
      </listOfReactants>
      <listOfProducts>
        <speciesReference species="ITAF2" stoichiometry="1"/>
      </listOfProducts>
    </reaction>
    <reaction id="R_411" name="ITAF2 = []" reversible="false">
      <listOfReactants>
        <speciesReference species="ITAF2" stoichiometry="1"/>
      </listOfReactants>
      <listOfProducts>
        <speciesReference stoichiometry="1"/>
      </listOfProducts>
    </reaction>
    <reaction id="R_412" name="eIF4A+eIF4GCleaved = eIF4A_eIF4GCleaved" reversible="false">
      <listOfReactants>
        <speciesReference species="eIF4A" stoichiometry="1"/>
        <speciesReference species="eIF4GCleaved" stoichiometry="1"/>
      </listOfReactants>
      <listOfProducts>
        <speciesReference species="eIF4A_eIF4GCleaved" stoichiometry="1"/>
      </listOfProducts>
    </reaction>
    <reaction id="R_413" name="eIF4A_eIF4GCleaved = eIF4A+eIF4GCleaved" reversible="false">
      <listOfReactants>
        <speciesReference species="eIF4A_eIF4GCleaved" stoichiometry="1"/>
      </listOfReactants>
      <listOfProducts>
        <speciesReference species="eIF4A" stoichiometry="1"/>
        <speciesReference species="eIF4GCleaved" stoichiometry="1"/>
      </listOfProducts>
    </reaction>
    <reaction id="R_414" name="eIF4A_eIF4GCleaved+eIF4B = eIF4A_eIF4GCleaved_eIF4B" reversible="false">
      <listOfReactants>
        <speciesReference species="eIF4A_eIF4GCleaved" stoichiometry="1"/>
        <speciesReference species="eIF4B" stoichiometry="1"/>
      </listOfReactants>
      <listOfProducts>
        <speciesReference species="eIF4A_eIF4GCleaved_eIF4B" stoichiometry="1"/>
      </listOfProducts>
    </reaction>
    <reaction id="R_415" name="eIF4A_eIF4GCleaved_eIF4B = eIF4A_eIF4GCleaved+eIF4B" reversible="false">
      <listOfReactants>
        <speciesReference species="eIF4A_eIF4GCleaved_eIF4B" stoichiometry="1"/>
      </listOfReactants>
      <listOfProducts>
        <speciesReference species="eIF4A_eIF4GCleaved" stoichiometry="1"/>
        <speciesReference species="eIF4B" stoichiometry="1"/>
      </listOfProducts>
    </reaction>
    <reaction id="R_416" name="eIF4A_eIF4GCleaved_eIF4B+eIF4H = eIF4A_eIF4GCleaved_eIF4B_eIF4H" reversible="false">
      <listOfReactants>
        <speciesReference species="eIF4A_eIF4GCleaved_eIF4B" stoichiometry="1"/>
        <speciesReference species="eIF4H" stoichiometry="1"/>
      </listOfReactants>
      <listOfProducts>
        <speciesReference species="eIF4A_eIF4GCleaved_eIF4B_eIF4H" stoichiometry="1"/>
      </listOfProducts>
    </reaction>
    <reaction id="R_417" name="eIF4A_eIF4GCleaved_eIF4B_eIF4H = eIF4A_eIF4GCleaved_eIF4B+eIF4H" reversible="false">
      <listOfReactants>
        <speciesReference species="eIF4A_eIF4GCleaved_eIF4B_eIF4H" stoichiometry="1"/>
      </listOfReactants>
      <listOfProducts>
        <speciesReference species="eIF4A_eIF4GCleaved_eIF4B" stoichiometry="1"/>
        <speciesReference species="eIF4H" stoichiometry="1"/>
      </listOfProducts>
    </reaction>
    <reaction id="R_418" name="eIF4A_eIF4GCleaved_eIF4B_eIF4H+ITAF1 = eIF4A_eIF4GCleaved_eIF4B_eIF4H_ITAF1" reversible="false">
      <listOfReactants>
        <speciesReference species="eIF4A_eIF4GCleaved_eIF4B_eIF4H" stoichiometry="1"/>
        <speciesReference species="ITAF1" stoichiometry="1"/>
      </listOfReactants>
      <listOfProducts>
        <speciesReference species="eIF4A_eIF4GCleaved_eIF4B_eIF4H_ITAF1" stoichiometry="1"/>
      </listOfProducts>
    </reaction>
    <reaction id="R_419" name="eIF4A_eIF4GCleaved_eIF4B_eIF4H_ITAF1 = eIF4A_eIF4GCleaved_eIF4B_eIF4H+ITAF1" reversible="false">
      <listOfReactants>
        <speciesReference species="eIF4A_eIF4GCleaved_eIF4B_eIF4H_ITAF1" stoichiometry="1"/>
      </listOfReactants>
      <listOfProducts>
        <speciesReference species="eIF4A_eIF4GCleaved_eIF4B_eIF4H" stoichiometry="1"/>
        <speciesReference species="ITAF1" stoichiometry="1"/>
      </listOfProducts>
    </reaction>
    <reaction id="R_420" name="eIF4A_eIF4GCleaved_eIF4B_eIF4H_ITAF1+ITAF2 = eIF4A_eIF4GCleaved_eIF4B_eIF4H_ITAF1_ITAF2" reversible="false">
      <listOfReactants>
        <speciesReference species="eIF4A_eIF4GCleaved_eIF4B_eIF4H_ITAF1" stoichiometry="1"/>
        <speciesReference species="ITAF2" stoichiometry="1"/>
      </listOfReactants>
      <listOfProducts>
        <speciesReference species="eIF4A_eIF4GCleaved_eIF4B_eIF4H_ITAF1_ITAF2" stoichiometry="1"/>
      </listOfProducts>
    </reaction>
    <reaction id="R_421" name="eIF4A_eIF4GCleaved_eIF4B_eIF4H_ITAF1_ITAF2 = eIF4A_eIF4GCleaved_eIF4B_eIF4H_ITAF1+ITAF2" reversible="false">
      <listOfReactants>
        <speciesReference species="eIF4A_eIF4GCleaved_eIF4B_eIF4H_ITAF1_ITAF2" stoichiometry="1"/>
      </listOfReactants>
      <listOfProducts>
        <speciesReference species="eIF4A_eIF4GCleaved_eIF4B_eIF4H_ITAF1" stoichiometry="1"/>
        <speciesReference species="ITAF2" stoichiometry="1"/>
      </listOfProducts>
    </reaction>
    <reaction id="R_422" name="eIF4A_eIF4GCleaved_eIF4B_eIF4H_ITAF1_ITAF2+IRES_mRNA_PABP = eIF4A_eIF4GCleaved_eIF4B_eIF4H_ITAF1_ITAF2_IRES_mRNA_PABP" reversible="false">
      <listOfReactants>
        <speciesReference species="eIF4A_eIF4GCleaved_eIF4B_eIF4H_ITAF1_ITAF2" stoichiometry="1"/>
        <speciesReference species="IRES_mRNA_PABP" stoichiometry="1"/>
      </listOfReactants>
      <listOfProducts>
        <speciesReference species="eIF4A_eIF4GCleaved_eIF4B_eIF4H_ITAF1_ITAF2_IRES_mRNA_PABP" stoichiometry="1"/>
      </listOfProducts>
    </reaction>
    <reaction id="R_423" name="eIF4A_eIF4GCleaved_eIF4B_eIF4H_ITAF1_ITAF2_IRES_mRNA_PABP = eIF4A_eIF4GCleaved_eIF4B_eIF4H_ITAF1_ITAF2+IRES_mRNA_PABP" reversible="false">
      <listOfReactants>
        <speciesReference species="eIF4A_eIF4GCleaved_eIF4B_eIF4H_ITAF1_ITAF2_IRES_mRNA_PABP" stoichiometry="1"/>
      </listOfReactants>
      <listOfProducts>
        <speciesReference species="eIF4A_eIF4GCleaved_eIF4B_eIF4H_ITAF1_ITAF2" stoichiometry="1"/>
        <speciesReference species="IRES_mRNA_PABP" stoichiometry="1"/>
      </listOfProducts>
    </reaction>
    <reaction id="R_424" name="eIF4A_eIF4GCleaved_eIF4B_eIF4H_ITAF1_ITAF2_IRES_mRNA_PABP+eIF2_GTP_met_tRNA_r40S_eIF3_eIF1_eIF1A_eIF5_eIF5B = eIF4A_eIF4GCleaved_eIF4B_eIF4H_ITAF1_ITAF2_IRES_mRNA_PABP_eIF2_GTP_met_tRNA_r40S_eIF3_eIF1_eIF1A_eIF5_eIF5B" reversible="false">
      <listOfReactants>
        <speciesReference species="eIF4A_eIF4GCleaved_eIF4B_eIF4H_ITAF1_ITAF2_IRES_mRNA_PABP" stoichiometry="1"/>
        <speciesReference species="eIF2_GTP_met_tRNA_r40S_eIF3_eIF1_eIF1A_eIF5_eIF5B" stoichiometry="1"/>
      </listOfReactants>
      <listOfProducts>
        <speciesReference species="eIF4A_eIF4GCleaved_eIF4B_eIF4H_ITAF1_ITAF2_IRES_mRNA_PABP_eIF2_GTP_met_tRNA_r40S_eIF3_eIF1_eIF1A_eIF5_eIF5B" stoichiometry="1"/>
      </listOfProducts>
    </reaction>
    <reaction id="R_425" name="eIF4A_eIF4GCleaved_eIF4B_eIF4H_ITAF1_ITAF2_IRES_mRNA_PABP_eIF2_GTP_met_tRNA_r40S_eIF3_eIF1_eIF1A_eIF5_eIF5B = eIF4A_eIF4GCleaved_eIF4B_eIF4H_ITAF1_ITAF2_IRES_mRNA_PABP+eIF2_GTP_met_tRNA_r40S_eIF3_eIF1_eIF1A_eIF5_eIF5B" reversible="false">
      <listOfReactants>
        <speciesReference species="eIF4A_eIF4GCleaved_eIF4B_eIF4H_ITAF1_ITAF2_IRES_mRNA_PABP_eIF2_GTP_met_tRNA_r40S_eIF3_eIF1_eIF1A_eIF5_eIF5B" stoichiometry="1"/>
      </listOfReactants>
      <listOfProducts>
        <speciesReference species="eIF4A_eIF4GCleaved_eIF4B_eIF4H_ITAF1_ITAF2_IRES_mRNA_PABP" stoichiometry="1"/>
        <speciesReference species="eIF2_GTP_met_tRNA_r40S_eIF3_eIF1_eIF1A_eIF5_eIF5B" stoichiometry="1"/>
      </listOfProducts>
    </reaction>
    <reaction id="R_426" name="eIF4A_eIF4GCleaved_eIF4B_eIF4H_ITAF1_ITAF2_IRES_mRNA_PABP_eIF2_GTP_met_tRNA_r40S_eIF3_eIF1_eIF1A_eIF5_eIF5B = eIF4A_eIF4GCleaved_eIF4B_eIF4H_ITAF1_ITAF2_IRES_mRNA_PABP_eIF2_GTP_met_tRNA_r40S_eIF3_eIF1_eIF1A_eIF5_eIF5B_AUG" reversible="false">
      <listOfReactants>
        <speciesReference species="eIF4A_eIF4GCleaved_eIF4B_eIF4H_ITAF1_ITAF2_IRES_mRNA_PABP_eIF2_GTP_met_tRNA_r40S_eIF3_eIF1_eIF1A_eIF5_eIF5B" stoichiometry="1"/>
      </listOfReactants>
      <listOfProducts>
        <speciesReference species="eIF4A_eIF4GCleaved_eIF4B_eIF4H_ITAF1_ITAF2_IRES_mRNA_PABP_eIF2_GTP_met_tRNA_r40S_eIF3_eIF1_eIF1A_eIF5_eIF5B_AUG" stoichiometry="1"/>
      </listOfProducts>
    </reaction>
    <reaction id="R_427" name="eIF4A_eIF4GCleaved_eIF4B_eIF4H_ITAF1_ITAF2_IRES_mRNA_PABP_eIF2_GTP_met_tRNA_r40S_eIF3_eIF1_eIF1A_eIF5_eIF5B_AUG+eIF5 = eIF4A_eIF4GCleaved_eIF4B_eIF4H_ITAF1_ITAF2_IRES_mRNA_PABP_eIF2_GTP_met_tRNA_r40S_eIF3_eIF1_eIF1A_eIF5_eIF5B_AUG_eIF5" reversible="false">
      <listOfReactants>
        <speciesReference species="eIF4A_eIF4GCleaved_eIF4B_eIF4H_ITAF1_ITAF2_IRES_mRNA_PABP_eIF2_GTP_met_tRNA_r40S_eIF3_eIF1_eIF1A_eIF5_eIF5B_AUG" stoichiometry="1"/>
        <speciesReference species="eIF5" stoichiometry="1"/>
      </listOfReactants>
      <listOfProducts>
        <speciesReference species="eIF4A_eIF4GCleaved_eIF4B_eIF4H_ITAF1_ITAF2_IRES_mRNA_PABP_eIF2_GTP_met_tRNA_r40S_eIF3_eIF1_eIF1A_eIF5_eIF5B_AUG_eIF5" stoichiometry="1"/>
      </listOfProducts>
    </reaction>
    <reaction id="R_428" name="eIF4A_eIF4GCleaved_eIF4B_eIF4H_ITAF1_ITAF2_IRES_mRNA_PABP_eIF2_GTP_met_tRNA_r40S_eIF3_eIF1_eIF1A_eIF5_eIF5B_AUG_eIF5 = eIF4A_eIF4GCleaved_eIF4B_eIF4H_ITAF1_ITAF2_IRES_mRNA_PABP_eIF2_GTP_met_tRNA_r40S_eIF3_eIF1_eIF1A_eIF5_eIF5B_AUG+eIF5" reversible="false">
      <listOfReactants>
        <speciesReference species="eIF4A_eIF4GCleaved_eIF4B_eIF4H_ITAF1_ITAF2_IRES_mRNA_PABP_eIF2_GTP_met_tRNA_r40S_eIF3_eIF1_eIF1A_eIF5_eIF5B_AUG_eIF5" stoichiometry="1"/>
      </listOfReactants>
      <listOfProducts>
        <speciesReference species="eIF4A_eIF4GCleaved_eIF4B_eIF4H_ITAF1_ITAF2_IRES_mRNA_PABP_eIF2_GTP_met_tRNA_r40S_eIF3_eIF1_eIF1A_eIF5_eIF5B_AUG" stoichiometry="1"/>
        <speciesReference species="eIF5" stoichiometry="1"/>
      </listOfProducts>
    </reaction>
    <reaction id="R_429" name="eIF4A_eIF4GCleaved_eIF4B_eIF4H_ITAF1_ITAF2_IRES_mRNA_PABP_eIF2_GTP_met_tRNA_r40S_eIF3_eIF1_eIF1A_eIF5_eIF5B_AUG_eIF5+eIF5B = eIF4A_eIF4GCleaved_eIF4B_eIF4H_ITAF1_ITAF2_IRES_mRNA_PABP_eIF2_GTP_met_tRNA_r40S_eIF3_eIF1_eIF1A_eIF5_eIF5B_AUG_eIF5_eIF5B" reversible="false">
      <listOfReactants>
        <speciesReference species="eIF4A_eIF4GCleaved_eIF4B_eIF4H_ITAF1_ITAF2_IRES_mRNA_PABP_eIF2_GTP_met_tRNA_r40S_eIF3_eIF1_eIF1A_eIF5_eIF5B_AUG_eIF5" stoichiometry="1"/>
        <speciesReference species="eIF5B" stoichiometry="1"/>
      </listOfReactants>
      <listOfProducts>
        <speciesReference species="eIF4A_eIF4GCleaved_eIF4B_eIF4H_ITAF1_ITAF2_IRES_mRNA_PABP_eIF2_GTP_met_tRNA_r40S_eIF3_eIF1_eIF1A_eIF5_eIF5B_AUG_eIF5_eIF5B" stoichiometry="1"/>
      </listOfProducts>
    </reaction>
    <reaction id="R_430" name="eIF4A_eIF4GCleaved_eIF4B_eIF4H_ITAF1_ITAF2_IRES_mRNA_PABP_eIF2_GTP_met_tRNA_r40S_eIF3_eIF1_eIF1A_eIF5_eIF5B_AUG_eIF5_eIF5B = eIF4A_eIF4GCleaved_eIF4B_eIF4H_ITAF1_ITAF2_IRES_mRNA_PABP_eIF2_GTP_met_tRNA_r40S_eIF3_eIF1_eIF1A_eIF5_eIF5B_AUG_eIF5+eIF5B" reversible="false">
      <listOfReactants>
        <speciesReference species="eIF4A_eIF4GCleaved_eIF4B_eIF4H_ITAF1_ITAF2_IRES_mRNA_PABP_eIF2_GTP_met_tRNA_r40S_eIF3_eIF1_eIF1A_eIF5_eIF5B_AUG_eIF5_eIF5B" stoichiometry="1"/>
      </listOfReactants>
      <listOfProducts>
        <speciesReference species="eIF4A_eIF4GCleaved_eIF4B_eIF4H_ITAF1_ITAF2_IRES_mRNA_PABP_eIF2_GTP_met_tRNA_r40S_eIF3_eIF1_eIF1A_eIF5_eIF5B_AUG_eIF5" stoichiometry="1"/>
        <speciesReference species="eIF5B" stoichiometry="1"/>
      </listOfProducts>
    </reaction>
    <reaction id="R_431" name="eIF4A_eIF4GCleaved_eIF4B_eIF4H_ITAF1_ITAF2_IRES_mRNA_PABP_eIF2_GTP_met_tRNA_r40S_eIF3_eIF1_eIF1A_eIF5_eIF5B_AUG+eIF5_eIF5B = eIF4A_eIF4GCleaved_eIF4B_eIF4H_ITAF1_ITAF2_IRES_mRNA_PABP_eIF2_GTP_met_tRNA_r40S_eIF3_eIF1_eIF1A_eIF5_eIF5B_AUG_eIF5_eIF5B" reversible="false">
      <listOfReactants>
        <speciesReference species="eIF4A_eIF4GCleaved_eIF4B_eIF4H_ITAF1_ITAF2_IRES_mRNA_PABP_eIF2_GTP_met_tRNA_r40S_eIF3_eIF1_eIF1A_eIF5_eIF5B_AUG" stoichiometry="1"/>
        <speciesReference species="eIF5_eIF5B" stoichiometry="1"/>
      </listOfReactants>
      <listOfProducts>
        <speciesReference species="eIF4A_eIF4GCleaved_eIF4B_eIF4H_ITAF1_ITAF2_IRES_mRNA_PABP_eIF2_GTP_met_tRNA_r40S_eIF3_eIF1_eIF1A_eIF5_eIF5B_AUG_eIF5_eIF5B" stoichiometry="1"/>
      </listOfProducts>
    </reaction>
    <reaction id="R_432" name="eIF4A_eIF4GCleaved_eIF4B_eIF4H_ITAF1_ITAF2_IRES_mRNA_PABP_eIF2_GTP_met_tRNA_r40S_eIF3_eIF1_eIF1A_eIF5_eIF5B_AUG_eIF5_eIF5B = eIF4A_eIF4GCleaved_eIF4B_eIF4H_ITAF1_ITAF2_IRES_mRNA_PABP_eIF2_GTP_met_tRNA_r40S_eIF3_eIF1_eIF1A_eIF5_eIF5B_AUG+eIF5_eIF5B" reversible="false">
      <listOfReactants>
        <speciesReference species="eIF4A_eIF4GCleaved_eIF4B_eIF4H_ITAF1_ITAF2_IRES_mRNA_PABP_eIF2_GTP_met_tRNA_r40S_eIF3_eIF1_eIF1A_eIF5_eIF5B_AUG_eIF5_eIF5B" stoichiometry="1"/>
      </listOfReactants>
      <listOfProducts>
        <speciesReference species="eIF4A_eIF4GCleaved_eIF4B_eIF4H_ITAF1_ITAF2_IRES_mRNA_PABP_eIF2_GTP_met_tRNA_r40S_eIF3_eIF1_eIF1A_eIF5_eIF5B_AUG" stoichiometry="1"/>
        <speciesReference species="eIF5_eIF5B" stoichiometry="1"/>
      </listOfProducts>
    </reaction>
    <reaction id="R_433" name="eIF4A_eIF4GCleaved_eIF4B_eIF4H_ITAF1_ITAF2_IRES_mRNA_PABP_eIF2_GTP_met_tRNA_r40S_eIF3_eIF1_eIF1A_eIF5_eIF5B_AUG_eIF5_eIF5B = eIF4A_eIF4GCleaved_eIF4B_eIF4H_ITAF1_ITAF2_IRES_mRNA_PABP_eIF2_GDP_met_tRNA_r40S_eIF3_eIF1_eIF1A_eIF5_eIF5B_AUG_eIF5_eIF5B" reversible="false">
      <listOfReactants>
        <speciesReference species="eIF4A_eIF4GCleaved_eIF4B_eIF4H_ITAF1_ITAF2_IRES_mRNA_PABP_eIF2_GTP_met_tRNA_r40S_eIF3_eIF1_eIF1A_eIF5_eIF5B_AUG_eIF5_eIF5B" stoichiometry="1"/>
      </listOfReactants>
      <listOfProducts>
        <speciesReference species="eIF4A_eIF4GCleaved_eIF4B_eIF4H_ITAF1_ITAF2_IRES_mRNA_PABP_eIF2_GDP_met_tRNA_r40S_eIF3_eIF1_eIF1A_eIF5_eIF5B_AUG_eIF5_eIF5B" stoichiometry="1"/>
      </listOfProducts>
    </reaction>
    <reaction id="R_434" name="eIF4A_eIF4GCleaved_eIF4B_eIF4H_ITAF1_ITAF2_IRES_mRNA_PABP_eIF2_GDP_met_tRNA_r40S_eIF3_eIF1_eIF1A_eIF5_eIF5B_AUG_eIF5_eIF5B = eIF4A_eIF4GCleaved_eIF4B_eIF4H_ITAF1_ITAF2_IRES_mRNA_PABP_met_tRNA_r40S_eIF3_eIF1_eIF1A_eIF5_eIF5B_AUG+eIF5_eIF5B+eIF2_GDP" reversible="false">
      <listOfReactants>
        <speciesReference species="eIF4A_eIF4GCleaved_eIF4B_eIF4H_ITAF1_ITAF2_IRES_mRNA_PABP_eIF2_GDP_met_tRNA_r40S_eIF3_eIF1_eIF1A_eIF5_eIF5B_AUG_eIF5_eIF5B" stoichiometry="1"/>
      </listOfReactants>
      <listOfProducts>
        <speciesReference species="eIF4A_eIF4GCleaved_eIF4B_eIF4H_ITAF1_ITAF2_IRES_mRNA_PABP_met_tRNA_r40S_eIF3_eIF1_eIF1A_eIF5_eIF5B_AUG" stoichiometry="1"/>
        <speciesReference species="eIF5_eIF5B" stoichiometry="1"/>
        <speciesReference species="eIF2_GDP" stoichiometry="1"/>
      </listOfProducts>
    </reaction>
    <reaction id="R_435" name="eIF4A_eIF4GCleaved_eIF4B_eIF4H_ITAF1_ITAF2_IRES_mRNA_PABP_met_tRNA_r40S_eIF3_eIF1_eIF1A_eIF5_eIF5B_AUG+r60S = eIF4A_eIF4GCleaved_eIF4B_eIF4H_ITAF1_ITAF2_IRES_mRNA_PABP_met_tRNA_r40S_eIF3_eIF1_eIF1A_eIF5_eIF5B_AUG_r60S" reversible="false">
      <listOfReactants>
        <speciesReference species="eIF4A_eIF4GCleaved_eIF4B_eIF4H_ITAF1_ITAF2_IRES_mRNA_PABP_met_tRNA_r40S_eIF3_eIF1_eIF1A_eIF5_eIF5B_AUG" stoichiometry="1"/>
        <speciesReference species="r60S" stoichiometry="1"/>
      </listOfReactants>
      <listOfProducts>
        <speciesReference species="eIF4A_eIF4GCleaved_eIF4B_eIF4H_ITAF1_ITAF2_IRES_mRNA_PABP_met_tRNA_r40S_eIF3_eIF1_eIF1A_eIF5_eIF5B_AUG_r60S" stoichiometry="1"/>
      </listOfProducts>
    </reaction>
    <reaction id="R_436" name="eIF4A_eIF4GCleaved_eIF4B_eIF4H_ITAF1_ITAF2_IRES_mRNA_PABP_met_tRNA_r40S_eIF3_eIF1_eIF1A_eIF5_eIF5B_AUG_r60S = eIF4A_eIF4GCleaved_eIF4B_eIF4H_ITAF1_ITAF2_IRES_mRNA_PABP_met_tRNA_r40S_eIF3_eIF1_eIF1A_eIF5_eIF5B_AUG+r60S" reversible="false">
      <listOfReactants>
        <speciesReference species="eIF4A_eIF4GCleaved_eIF4B_eIF4H_ITAF1_ITAF2_IRES_mRNA_PABP_met_tRNA_r40S_eIF3_eIF1_eIF1A_eIF5_eIF5B_AUG_r60S" stoichiometry="1"/>
      </listOfReactants>
      <listOfProducts>
        <speciesReference species="eIF4A_eIF4GCleaved_eIF4B_eIF4H_ITAF1_ITAF2_IRES_mRNA_PABP_met_tRNA_r40S_eIF3_eIF1_eIF1A_eIF5_eIF5B_AUG" stoichiometry="1"/>
        <speciesReference species="r60S" stoichiometry="1"/>
      </listOfProducts>
    </reaction>
    <reaction id="R_437" name="eIF4A_eIF4GCleaved_eIF4B_eIF4H_ITAF1_ITAF2_IRES_mRNA_PABP_met_tRNA_r40S_eIF3_eIF1_eIF1A_eIF5_eIF5B_AUG_r60S = eIF4A_eIF4GCleaved_eIF4B_eIF4H_ITAF1_ITAF2_IRES_mRNA_PABP_met_tRNA_r40S_eIF3_eIF1_eIF1A_AUG_r60S" reversible="false">
      <listOfReactants>
        <speciesReference species="eIF4A_eIF4GCleaved_eIF4B_eIF4H_ITAF1_ITAF2_IRES_mRNA_PABP_met_tRNA_r40S_eIF3_eIF1_eIF1A_eIF5_eIF5B_AUG_r60S" stoichiometry="1"/>
      </listOfReactants>
      <listOfProducts>
        <speciesReference species="eIF4A_eIF4GCleaved_eIF4B_eIF4H_ITAF1_ITAF2_IRES_mRNA_PABP_met_tRNA_r40S_eIF3_eIF1_eIF1A_AUG_r60S" stoichiometry="1"/>
      </listOfProducts>
    </reaction>
    <reaction id="R_438" name="eIF4A_eIF4GCleaved_eIF4B_eIF4H_ITAF1_ITAF2_IRES_mRNA_PABP_met_tRNA_r40S_eIF3_eIF1_eIF1A_AUG_r60S = eIF4A_eIF4GCleaved_eIF4B_eIF4H_ITAF1_ITAF2_IRES_mRNA_PABP_met_tRNA_r40S_AUG_r60S+eIF3+eIF1+eIF1A" reversible="false">
      <listOfReactants>
        <speciesReference species="eIF4A_eIF4GCleaved_eIF4B_eIF4H_ITAF1_ITAF2_IRES_mRNA_PABP_met_tRNA_r40S_eIF3_eIF1_eIF1A_AUG_r60S" stoichiometry="1"/>
      </listOfReactants>
      <listOfProducts>
        <speciesReference species="eIF4A_eIF4GCleaved_eIF4B_eIF4H_ITAF1_ITAF2_IRES_mRNA_PABP_met_tRNA_r40S_AUG_r60S" stoichiometry="1"/>
        <speciesReference species="eIF3" stoichiometry="1"/>
        <speciesReference species="eIF1" stoichiometry="1"/>
        <speciesReference species="eIF1A" stoichiometry="1"/>
      </listOfProducts>
    </reaction>
    <reaction id="R_439" name="eIF4A_eIF4GCleaved_eIF4B_eIF4H_ITAF1_ITAF2_IRES_mRNA_PABP_met_tRNA_r40S_AUG_r60S+eIF3+eIF1+eIF1A = eIF4A_eIF4GCleaved_eIF4B_eIF4H_ITAF1_ITAF2_IRES_mRNA_PABP_met_tRNA_r40S_eIF3_eIF1_eIF1A_AUG_r60S" reversible="false">
      <listOfReactants>
        <speciesReference species="eIF4A_eIF4GCleaved_eIF4B_eIF4H_ITAF1_ITAF2_IRES_mRNA_PABP_met_tRNA_r40S_AUG_r60S" stoichiometry="1"/>
        <speciesReference species="eIF3" stoichiometry="1"/>
        <speciesReference species="eIF1" stoichiometry="1"/>
        <speciesReference species="eIF1A" stoichiometry="1"/>
      </listOfReactants>
      <listOfProducts>
        <speciesReference species="eIF4A_eIF4GCleaved_eIF4B_eIF4H_ITAF1_ITAF2_IRES_mRNA_PABP_met_tRNA_r40S_eIF3_eIF1_eIF1A_AUG_r60S" stoichiometry="1"/>
      </listOfProducts>
    </reaction>
    <reaction id="R_440" name="eIF4A_eIF4GCleaved_eIF4B_eIF4H_ITAF1_ITAF2_IRES_mRNA_PABP_met_tRNA_r40S_AUG_r60S+GTP = eIF4A_eIF4GCleaved_eIF4B_eIF4H_ITAF1_ITAF2_IRES_mRNA_PABP_met_tRNA_r40S_AUG_r60S_star+GDP" reversible="false">
      <listOfReactants>
        <speciesReference species="eIF4A_eIF4GCleaved_eIF4B_eIF4H_ITAF1_ITAF2_IRES_mRNA_PABP_met_tRNA_r40S_AUG_r60S" stoichiometry="1"/>
        <speciesReference species="GTP" stoichiometry="1"/>
      </listOfReactants>
      <listOfProducts>
        <speciesReference species="eIF4A_eIF4GCleaved_eIF4B_eIF4H_ITAF1_ITAF2_IRES_mRNA_PABP_met_tRNA_r40S_AUG_r60S_star" stoichiometry="1"/>
        <speciesReference species="GDP" stoichiometry="1"/>
      </listOfProducts>
    </reaction>
    <reaction id="R_441" name="eIF4A_eIF4GCleaved_eIF4B_eIF4H_ITAF1_ITAF2_IRES_mRNA_PABP_met_tRNA_r40S_AUG_r60S_star+Puromycin = eIF4A_eIF4GCleaved_eIF4B_eIF4H_ITAF1_ITAF2_IRES_mRNA_PABP_met_tRNA_r40S_AUG_r60S_star_Puro" reversible="false">
      <listOfReactants>
        <speciesReference species="eIF4A_eIF4GCleaved_eIF4B_eIF4H_ITAF1_ITAF2_IRES_mRNA_PABP_met_tRNA_r40S_AUG_r60S_star" stoichiometry="1"/>
        <speciesReference species="Puromycin" stoichiometry="1"/>
      </listOfReactants>
      <listOfProducts>
        <speciesReference species="eIF4A_eIF4GCleaved_eIF4B_eIF4H_ITAF1_ITAF2_IRES_mRNA_PABP_met_tRNA_r40S_AUG_r60S_star_Puro" stoichiometry="1"/>
      </listOfProducts>
    </reaction>
    <reaction id="R_442" name="eIF4A_eIF4GCleaved_eIF4B_eIF4H_ITAF1_ITAF2_IRES_mRNA_PABP_met_tRNA_r40S_AUG_r60S_star_Puro = eIF4A_eIF4GCleaved_eIF4B_eIF4H_ITAF1_ITAF2_IRES_mRNA_PABP_met_tRNA_r40S_AUG_r60S_star+Puromycin" reversible="false">
      <listOfReactants>
        <speciesReference species="eIF4A_eIF4GCleaved_eIF4B_eIF4H_ITAF1_ITAF2_IRES_mRNA_PABP_met_tRNA_r40S_AUG_r60S_star_Puro" stoichiometry="1"/>
      </listOfReactants>
      <listOfProducts>
        <speciesReference species="eIF4A_eIF4GCleaved_eIF4B_eIF4H_ITAF1_ITAF2_IRES_mRNA_PABP_met_tRNA_r40S_AUG_r60S_star" stoichiometry="1"/>
        <speciesReference species="Puromycin" stoichiometry="1"/>
      </listOfProducts>
    </reaction>
    <reaction id="R_443" name="eIF4A_eIF4GCleaved_eIF4B_eIF4H_ITAF1_ITAF2_IRES_mRNA_PABP_met_tRNA_r40S_AUG_r60S_star_Puro = IRES_Met_Puro" reversible="false">
      <listOfReactants>
        <speciesReference species="eIF4A_eIF4GCleaved_eIF4B_eIF4H_ITAF1_ITAF2_IRES_mRNA_PABP_met_tRNA_r40S_AUG_r60S_star_Puro" stoichiometry="1"/>
      </listOfReactants>
      <listOfProducts>
        <speciesReference species="IRES_Met_Puro" stoichiometry="1"/>
      </listOfProducts>
    </reaction>
    <reaction id="R_444" name="eIF4A_eIF4GCleaved_eIF4B_eIF4H_ITAF1_ITAF2_IRES_mRNA_PABP_met_tRNA_r40S_AUG_r60S+Puromycin = eIF4A_eIF4GCleaved_eIF4B_eIF4H_ITAF1_ITAF2_IRES_mRNA_PABP_met_tRNA_r40S_AUG_r60S_Puro" reversible="false">
      <listOfReactants>
        <speciesReference species="eIF4A_eIF4GCleaved_eIF4B_eIF4H_ITAF1_ITAF2_IRES_mRNA_PABP_met_tRNA_r40S_AUG_r60S" stoichiometry="1"/>
        <speciesReference species="Puromycin" stoichiometry="1"/>
      </listOfReactants>
      <listOfProducts>
        <speciesReference species="eIF4A_eIF4GCleaved_eIF4B_eIF4H_ITAF1_ITAF2_IRES_mRNA_PABP_met_tRNA_r40S_AUG_r60S_Puro" stoichiometry="1"/>
      </listOfProducts>
    </reaction>
    <reaction id="R_445" name="eIF4A_eIF4GCleaved_eIF4B_eIF4H_ITAF1_ITAF2_IRES_mRNA_PABP_met_tRNA_r40S_AUG_r60S_Puro = eIF4A_eIF4GCleaved_eIF4B_eIF4H_ITAF1_ITAF2_IRES_mRNA_PABP_met_tRNA_r40S_AUG_r60S+Puromycin" reversible="false">
      <listOfReactants>
        <speciesReference species="eIF4A_eIF4GCleaved_eIF4B_eIF4H_ITAF1_ITAF2_IRES_mRNA_PABP_met_tRNA_r40S_AUG_r60S_Puro" stoichiometry="1"/>
      </listOfReactants>
      <listOfProducts>
        <speciesReference species="eIF4A_eIF4GCleaved_eIF4B_eIF4H_ITAF1_ITAF2_IRES_mRNA_PABP_met_tRNA_r40S_AUG_r60S" stoichiometry="1"/>
        <speciesReference species="Puromycin" stoichiometry="1"/>
      </listOfProducts>
    </reaction>
    <reaction id="R_446" name="eIF4A_eIF4GCleaved_eIF4B_eIF4H_ITAF1_ITAF2_IRES_mRNA_PABP_met_tRNA_r40S_AUG_r60S_Puro = IRES_Met_Puro" reversible="false">
      <listOfReactants>
        <speciesReference species="eIF4A_eIF4GCleaved_eIF4B_eIF4H_ITAF1_ITAF2_IRES_mRNA_PABP_met_tRNA_r40S_AUG_r60S_Puro" stoichiometry="1"/>
      </listOfReactants>
      <listOfProducts>
        <speciesReference species="IRES_Met_Puro" stoichiometry="1"/>
      </listOfProducts>
    </reaction>
    <reaction id="R_447" name="Rheb_GTP+TSC1 = Rheb_GTP_TSC1" reversible="false">
      <listOfReactants>
        <speciesReference species="Rheb_GTP" stoichiometry="1"/>
        <speciesReference species="TSC1" stoichiometry="1"/>
      </listOfReactants>
      <listOfProducts>
        <speciesReference species="Rheb_GTP_TSC1" stoichiometry="1"/>
      </listOfProducts>
    </reaction>
    <reaction id="R_448" name="Rheb_GTP_TSC1 = Rheb_GTP+TSC1" reversible="false">
      <listOfReactants>
        <speciesReference species="Rheb_GTP_TSC1" stoichiometry="1"/>
      </listOfReactants>
      <listOfProducts>
        <speciesReference species="Rheb_GTP" stoichiometry="1"/>
        <speciesReference species="TSC1" stoichiometry="1"/>
      </listOfProducts>
    </reaction>
    <reaction id="R_449" name="Rheb_GTP_TSC1 = Rheb_GDP+TSC1" reversible="false">
      <listOfReactants>
        <speciesReference species="Rheb_GTP_TSC1" stoichiometry="1"/>
      </listOfReactants>
      <listOfProducts>
        <speciesReference species="Rheb_GDP" stoichiometry="1"/>
        <speciesReference species="TSC1" stoichiometry="1"/>
      </listOfProducts>
    </reaction>
    <reaction id="R_450" name="Rheb_GTP+TSC2 = Rheb_GTP_TSC2" reversible="false">
      <listOfReactants>
        <speciesReference species="Rheb_GTP" stoichiometry="1"/>
        <speciesReference species="TSC2" stoichiometry="1"/>
      </listOfReactants>
      <listOfProducts>
        <speciesReference species="Rheb_GTP_TSC2" stoichiometry="1"/>
      </listOfProducts>
    </reaction>
    <reaction id="R_451" name="Rheb_GTP_TSC2 = Rheb_GTP+TSC2" reversible="false">
      <listOfReactants>
        <speciesReference species="Rheb_GTP_TSC2" stoichiometry="1"/>
      </listOfReactants>
      <listOfProducts>
        <speciesReference species="Rheb_GTP" stoichiometry="1"/>
        <speciesReference species="TSC2" stoichiometry="1"/>
      </listOfProducts>
    </reaction>
    <reaction id="R_452" name="Rheb_GTP_TSC2 = Rheb_GDP+TSC2" reversible="false">
      <listOfReactants>
        <speciesReference species="Rheb_GTP_TSC2" stoichiometry="1"/>
      </listOfReactants>
      <listOfProducts>
        <speciesReference species="Rheb_GDP" stoichiometry="1"/>
        <speciesReference species="TSC2" stoichiometry="1"/>
      </listOfProducts>
    </reaction>
    <reaction id="R_453" name="TSC1+AKT_act = TSC1_AKT_act" reversible="false">
      <listOfReactants>
        <speciesReference species="TSC1" stoichiometry="1"/>
        <speciesReference species="AKT_act" stoichiometry="1"/>
      </listOfReactants>
      <listOfProducts>
        <speciesReference species="TSC1_AKT_act" stoichiometry="1"/>
      </listOfProducts>
    </reaction>
    <reaction id="R_454" name="TSC1_AKT_act = TSC1+AKT_act" reversible="false">
      <listOfReactants>
        <speciesReference species="TSC1_AKT_act" stoichiometry="1"/>
      </listOfReactants>
      <listOfProducts>
        <speciesReference species="TSC1" stoichiometry="1"/>
        <speciesReference species="AKT_act" stoichiometry="1"/>
      </listOfProducts>
    </reaction>
    <reaction id="R_455" name="TSC1_AKT_act = TSC1_P+AKT_act" reversible="false">
      <listOfReactants>
        <speciesReference species="TSC1_AKT_act" stoichiometry="1"/>
      </listOfReactants>
      <listOfProducts>
        <speciesReference species="TSC1_P" stoichiometry="1"/>
        <speciesReference species="AKT_act" stoichiometry="1"/>
      </listOfProducts>
    </reaction>
    <reaction id="R_456" name="TSC2+AKT_act = TSC2_AKT_act" reversible="false">
      <listOfReactants>
        <speciesReference species="TSC2" stoichiometry="1"/>
        <speciesReference species="AKT_act" stoichiometry="1"/>
      </listOfReactants>
      <listOfProducts>
        <speciesReference species="TSC2_AKT_act" stoichiometry="1"/>
      </listOfProducts>
    </reaction>
    <reaction id="R_457" name="TSC2_AKT_act = TSC2+AKT_act" reversible="false">
      <listOfReactants>
        <speciesReference species="TSC2_AKT_act" stoichiometry="1"/>
      </listOfReactants>
      <listOfProducts>
        <speciesReference species="TSC2" stoichiometry="1"/>
        <speciesReference species="AKT_act" stoichiometry="1"/>
      </listOfProducts>
    </reaction>
    <reaction id="R_458" name="TSC2_AKT_act = TSC2_P+AKT_act" reversible="false">
      <listOfReactants>
        <speciesReference species="TSC2_AKT_act" stoichiometry="1"/>
      </listOfReactants>
      <listOfProducts>
        <speciesReference species="TSC2_P" stoichiometry="1"/>
        <speciesReference species="AKT_act" stoichiometry="1"/>
      </listOfProducts>
    </reaction>
    <reaction id="R_459" name="Rheb_GTP = Rheb_GDP" reversible="false">
      <listOfReactants>
        <speciesReference species="Rheb_GTP" stoichiometry="1"/>
      </listOfReactants>
      <listOfProducts>
        <speciesReference species="Rheb_GDP" stoichiometry="1"/>
      </listOfProducts>
    </reaction>
    <reaction id="R_460" name="Rheb_GDP = Rheb_GTP" reversible="false">
      <listOfReactants>
        <speciesReference species="Rheb_GDP" stoichiometry="1"/>
      </listOfReactants>
      <listOfProducts>
        <speciesReference species="Rheb_GTP" stoichiometry="1"/>
      </listOfProducts>
    </reaction>
    <reaction id="R_461" name="mtorc1_act = mtorc1" reversible="false">
      <listOfReactants>
        <speciesReference species="mtorc1_act" stoichiometry="1"/>
      </listOfReactants>
      <listOfProducts>
        <speciesReference species="mtorc1" stoichiometry="1"/>
      </listOfProducts>
    </reaction>
    <reaction id="R_462" name="Rheb+GDP = Rheb_GDP" reversible="false">
      <listOfReactants>
        <speciesReference species="Rheb" stoichiometry="1"/>
        <speciesReference species="GDP" stoichiometry="1"/>
      </listOfReactants>
      <listOfProducts>
        <speciesReference species="Rheb_GDP" stoichiometry="1"/>
      </listOfProducts>
    </reaction>
    <reaction id="R_463" name="Rheb_GDP = Rheb+GDP" reversible="false">
      <listOfReactants>
        <speciesReference species="Rheb_GDP" stoichiometry="1"/>
      </listOfReactants>
      <listOfProducts>
        <speciesReference species="Rheb" stoichiometry="1"/>
        <speciesReference species="GDP" stoichiometry="1"/>
      </listOfProducts>
    </reaction>
    <reaction id="R_464" name="Rheb+GTP = Rheb_GTP" reversible="false">
      <listOfReactants>
        <speciesReference species="Rheb" stoichiometry="1"/>
        <speciesReference species="GTP" stoichiometry="1"/>
      </listOfReactants>
      <listOfProducts>
        <speciesReference species="Rheb_GTP" stoichiometry="1"/>
      </listOfProducts>
    </reaction>
    <reaction id="R_465" name="Rheb_GTP = Rheb+GTP" reversible="false">
      <listOfReactants>
        <speciesReference species="Rheb_GTP" stoichiometry="1"/>
      </listOfReactants>
      <listOfProducts>
        <speciesReference species="Rheb" stoichiometry="1"/>
        <speciesReference species="GTP" stoichiometry="1"/>
      </listOfProducts>
    </reaction>
    <reaction id="R_466" name="[] = Rheb" reversible="false">
      <listOfReactants>
        <speciesReference stoichiometry="1"/>
      </listOfReactants>
      <listOfProducts>
        <speciesReference species="Rheb" stoichiometry="1"/>
      </listOfProducts>
    </reaction>
    <reaction id="R_467" name="Rheb = []" reversible="false">
      <listOfReactants>
        <speciesReference species="Rheb" stoichiometry="1"/>
      </listOfReactants>
      <listOfProducts>
        <speciesReference stoichiometry="1"/>
      </listOfProducts>
    </reaction>
    <reaction id="R_468" name="Wx = Wi" reversible="false">
      <listOfReactants>
        <speciesReference species="Wx" stoichiometry="1"/>
      </listOfReactants>
      <listOfProducts>
        <speciesReference species="Wi" stoichiometry="1"/>
      </listOfProducts>
    </reaction>
    <reaction id="R_469" name="Wi = Wx" reversible="false">
      <listOfReactants>
        <speciesReference species="Wi" stoichiometry="1"/>
      </listOfReactants>
      <listOfProducts>
        <speciesReference species="Wx" stoichiometry="1"/>
      </listOfProducts>
    </reaction>
    <reaction id="R_470" name="Rx = Ri" reversible="false">
      <listOfReactants>
        <speciesReference species="Rx" stoichiometry="1"/>
      </listOfReactants>
      <listOfProducts>
        <speciesReference species="Ri" stoichiometry="1"/>
      </listOfProducts>
    </reaction>
    <reaction id="R_471" name="Ri = Rx" reversible="false">
      <listOfReactants>
        <speciesReference species="Ri" stoichiometry="1"/>
      </listOfReactants>
      <listOfProducts>
        <speciesReference species="Rx" stoichiometry="1"/>
      </listOfProducts>
    </reaction>
    <reaction id="R_472" name="Ri+mtorc1 = Ri_mtorc1" reversible="false">
      <listOfReactants>
        <speciesReference species="Ri" stoichiometry="1"/>
        <speciesReference species="mtorc1" stoichiometry="1"/>
      </listOfReactants>
      <listOfProducts>
        <speciesReference species="Ri_mtorc1" stoichiometry="1"/>
      </listOfProducts>
    </reaction>
    <reaction id="R_473" name="Ri_mtorc1 = Ri+mtorc1" reversible="false">
      <listOfReactants>
        <speciesReference species="Ri_mtorc1" stoichiometry="1"/>
      </listOfReactants>
      <listOfProducts>
        <speciesReference species="Ri" stoichiometry="1"/>
        <speciesReference species="mtorc1" stoichiometry="1"/>
      </listOfProducts>
    </reaction>
    <reaction id="R_474" name="Wi+PI3K = Wi_PI3K" reversible="false">
      <listOfReactants>
        <speciesReference species="Wi" stoichiometry="1"/>
        <speciesReference species="PI3K" stoichiometry="1"/>
      </listOfReactants>
      <listOfProducts>
        <speciesReference species="Wi_PI3K" stoichiometry="1"/>
      </listOfProducts>
    </reaction>
    <reaction id="R_475" name="Wi_PI3K = Wi+PI3K" reversible="false">
      <listOfReactants>
        <speciesReference species="Wi_PI3K" stoichiometry="1"/>
      </listOfReactants>
      <listOfProducts>
        <speciesReference species="Wi" stoichiometry="1"/>
        <speciesReference species="PI3K" stoichiometry="1"/>
      </listOfProducts>
    </reaction>
    <reaction id="R_476" name="Ri+mtorc1_act = Ri_mtorc1_act" reversible="false">
      <listOfReactants>
        <speciesReference species="Ri" stoichiometry="1"/>
        <speciesReference species="mtorc1_act" stoichiometry="1"/>
      </listOfReactants>
      <listOfProducts>
        <speciesReference species="Ri_mtorc1_act" stoichiometry="1"/>
      </listOfProducts>
    </reaction>
    <reaction id="R_477" name="Ri_mtorc1_act = Ri+mtorc1_act" reversible="false">
      <listOfReactants>
        <speciesReference species="Ri_mtorc1_act" stoichiometry="1"/>
      </listOfReactants>
      <listOfProducts>
        <speciesReference species="Ri" stoichiometry="1"/>
        <speciesReference species="mtorc1_act" stoichiometry="1"/>
      </listOfProducts>
    </reaction>
    <reaction id="R_478" name="Wi+Act_PI3K = Wi_Act_PI3K" reversible="false">
      <listOfReactants>
        <speciesReference species="Wi" stoichiometry="1"/>
        <speciesReference species="Act_PI3K" stoichiometry="1"/>
      </listOfReactants>
      <listOfProducts>
        <speciesReference species="Wi_Act_PI3K" stoichiometry="1"/>
      </listOfProducts>
    </reaction>
    <reaction id="R_479" name="Wi_Act_PI3K = Wi+Act_PI3K" reversible="false">
      <listOfReactants>
        <speciesReference species="Wi_Act_PI3K" stoichiometry="1"/>
      </listOfReactants>
      <listOfProducts>
        <speciesReference species="Wi" stoichiometry="1"/>
        <speciesReference species="Act_PI3K" stoichiometry="1"/>
      </listOfProducts>
    </reaction>
    <reaction id="R_480" name="Grb2_SoS = []" reversible="false">
      <listOfReactants>
        <speciesReference species="Grb2_SoS" stoichiometry="1"/>
      </listOfReactants>
      <listOfProducts>
        <speciesReference stoichiometry="1"/>
      </listOfProducts>
    </reaction>
    <reaction id="R_481" name="Ras_GDP = []" reversible="false">
      <listOfReactants>
        <speciesReference species="Ras_GDP" stoichiometry="1"/>
      </listOfReactants>
      <listOfProducts>
        <speciesReference stoichiometry="1"/>
      </listOfProducts>
    </reaction>
    <reaction id="R_482" name="mtorc2 = []" reversible="false">
      <listOfReactants>
        <speciesReference species="mtorc2" stoichiometry="1"/>
      </listOfReactants>
      <listOfProducts>
        <speciesReference stoichiometry="1"/>
      </listOfProducts>
    </reaction>
    <reaction id="R_483" name="mtorc1 = []" reversible="false">
      <listOfReactants>
        <speciesReference species="mtorc1" stoichiometry="1"/>
      </listOfReactants>
      <listOfProducts>
        <speciesReference stoichiometry="1"/>
      </listOfProducts>
    </reaction>
    <reaction id="R_484" name="TSC1_TSC2 = []" reversible="false">
      <listOfReactants>
        <speciesReference species="TSC1_TSC2" stoichiometry="1"/>
      </listOfReactants>
      <listOfProducts>
        <speciesReference stoichiometry="1"/>
      </listOfProducts>
    </reaction>
    <reaction id="R_485" name="mtorc1_act+IRS1 = mtorc1_IRS1" reversible="false">
      <listOfReactants>
        <speciesReference species="mtorc1_act" stoichiometry="1"/>
        <speciesReference species="IRS1" stoichiometry="1"/>
      </listOfReactants>
      <listOfProducts>
        <speciesReference species="mtorc1_IRS1" stoichiometry="1"/>
      </listOfProducts>
    </reaction>
    <reaction id="R_486" name="mtorc1_IRS1 = mtorc1_act+IRS1" reversible="false">
      <listOfReactants>
        <speciesReference species="mtorc1_IRS1" stoichiometry="1"/>
      </listOfReactants>
      <listOfProducts>
        <speciesReference species="mtorc1_act" stoichiometry="1"/>
        <speciesReference species="IRS1" stoichiometry="1"/>
      </listOfProducts>
    </reaction>
    <reaction id="R_487" name="mtorc1_IRS1 = mtorc1_act+IRS1_p" reversible="false">
      <listOfReactants>
        <speciesReference species="mtorc1_IRS1" stoichiometry="1"/>
      </listOfReactants>
      <listOfProducts>
        <speciesReference species="mtorc1_act" stoichiometry="1"/>
        <speciesReference species="IRS1_p" stoichiometry="1"/>
      </listOfProducts>
    </reaction>
    <reaction id="R_488" name="IRS1_p = []" reversible="false">
      <listOfReactants>
        <speciesReference species="IRS1_p" stoichiometry="1"/>
      </listOfReactants>
      <listOfProducts>
        <speciesReference stoichiometry="1"/>
      </listOfProducts>
    </reaction>
    <reaction id="R_489" name="p70_mtorc1_act+IRS1 = p70_mtorc1_act_IRS1" reversible="false">
      <listOfReactants>
        <speciesReference species="p70_mtorc1_act" stoichiometry="1"/>
        <speciesReference species="IRS1" stoichiometry="1"/>
      </listOfReactants>
      <listOfProducts>
        <speciesReference species="p70_mtorc1_act_IRS1" stoichiometry="1"/>
      </listOfProducts>
    </reaction>
    <reaction id="R_490" name="p70_mtorc1_act_IRS1 = p70_mtorc1_act+IRS1" reversible="false">
      <listOfReactants>
        <speciesReference species="p70_mtorc1_act_IRS1" stoichiometry="1"/>
      </listOfReactants>
      <listOfProducts>
        <speciesReference species="p70_mtorc1_act" stoichiometry="1"/>
        <speciesReference species="IRS1" stoichiometry="1"/>
      </listOfProducts>
    </reaction>
    <reaction id="R_491" name="p70_mtorc1_act_IRS1 = p70_mtorc1_act+IRS1_p" reversible="false">
      <listOfReactants>
        <speciesReference species="p70_mtorc1_act_IRS1" stoichiometry="1"/>
      </listOfReactants>
      <listOfProducts>
        <speciesReference species="p70_mtorc1_act" stoichiometry="1"/>
        <speciesReference species="IRS1_p" stoichiometry="1"/>
      </listOfProducts>
    </reaction>
    <reaction id="R_492" name="[] = PRAS40" reversible="false">
      <listOfReactants>
        <speciesReference stoichiometry="1"/>
      </listOfReactants>
      <listOfProducts>
        <speciesReference species="PRAS40" stoichiometry="1"/>
      </listOfProducts>
    </reaction>
    <reaction id="R_493" name="PRAS40 = []" reversible="false">
      <listOfReactants>
        <speciesReference species="PRAS40" stoichiometry="1"/>
      </listOfReactants>
      <listOfProducts>
        <speciesReference stoichiometry="1"/>
      </listOfProducts>
    </reaction>
    <reaction id="R_494" name="AKT_act+PRAS40 = AKT_act_PRAS40" reversible="false">
      <listOfReactants>
        <speciesReference species="AKT_act" stoichiometry="1"/>
        <speciesReference species="PRAS40" stoichiometry="1"/>
      </listOfReactants>
      <listOfProducts>
        <speciesReference species="AKT_act_PRAS40" stoichiometry="1"/>
      </listOfProducts>
    </reaction>
    <reaction id="R_495" name="AKT_act_PRAS40 = AKT_act+PRAS40" reversible="false">
      <listOfReactants>
        <speciesReference species="AKT_act_PRAS40" stoichiometry="1"/>
      </listOfReactants>
      <listOfProducts>
        <speciesReference species="AKT_act" stoichiometry="1"/>
        <speciesReference species="PRAS40" stoichiometry="1"/>
      </listOfProducts>
    </reaction>
    <reaction id="R_496" name="AKT_act_PRAS40+mtorc1 = AKT_act_PRAS40_mtorc1" reversible="false">
      <listOfReactants>
        <speciesReference species="AKT_act_PRAS40" stoichiometry="1"/>
        <speciesReference species="mtorc1" stoichiometry="1"/>
      </listOfReactants>
      <listOfProducts>
        <speciesReference species="AKT_act_PRAS40_mtorc1" stoichiometry="1"/>
      </listOfProducts>
    </reaction>
    <reaction id="R_497" name="AKT_act_PRAS40_mtorc1 = AKT_act_PRAS40+mtorc1" reversible="false">
      <listOfReactants>
        <speciesReference species="AKT_act_PRAS40_mtorc1" stoichiometry="1"/>
      </listOfReactants>
      <listOfProducts>
        <speciesReference species="AKT_act_PRAS40" stoichiometry="1"/>
        <speciesReference species="mtorc1" stoichiometry="1"/>
      </listOfProducts>
    </reaction>
    <reaction id="R_498" name="AKT_act_PRAS40_mtorc1 = AKT_act_PRAS40+mtorc1_act" reversible="false">
      <listOfReactants>
        <speciesReference species="AKT_act_PRAS40_mtorc1" stoichiometry="1"/>
      </listOfReactants>
      <listOfProducts>
        <speciesReference species="AKT_act_PRAS40" stoichiometry="1"/>
        <speciesReference species="mtorc1_act" stoichiometry="1"/>
      </listOfProducts>
    </reaction>
    <reaction id="R_499" name="c4E_BP1_eIF4E = []" reversible="false">
      <listOfReactants>
        <speciesReference species="c4E_BP1_eIF4E" stoichiometry="1"/>
      </listOfReactants>
      <listOfProducts>
        <speciesReference stoichiometry="1"/>
      </listOfProducts>
    </reaction>
    <reaction id="R_500" name="Act_p70 = []" reversible="false">
      <listOfReactants>
        <speciesReference species="Act_p70" stoichiometry="1"/>
      </listOfReactants>
      <listOfProducts>
        <speciesReference stoichiometry="1"/>
      </listOfProducts>
    </reaction>
    <reaction id="R_501" name="[] = PDGFa" reversible="false">
      <listOfReactants>
        <speciesReference stoichiometry="1"/>
      </listOfReactants>
      <listOfProducts>
        <speciesReference species="PDGFa" stoichiometry="1"/>
      </listOfProducts>
    </reaction>
    <reaction id="R_502" name="PDGFa = []" reversible="false">
      <listOfReactants>
        <speciesReference species="PDGFa" stoichiometry="1"/>
      </listOfReactants>
      <listOfProducts>
        <speciesReference stoichiometry="1"/>
      </listOfProducts>
    </reaction>
    <reaction id="R_503" name="[] = PDGFB" reversible="false">
      <listOfReactants>
        <speciesReference stoichiometry="1"/>
      </listOfReactants>
      <listOfProducts>
        <speciesReference species="PDGFB" stoichiometry="1"/>
      </listOfProducts>
    </reaction>
    <reaction id="R_504" name="PDGFB = []" reversible="false">
      <listOfReactants>
        <speciesReference species="PDGFB" stoichiometry="1"/>
      </listOfReactants>
      <listOfProducts>
        <speciesReference stoichiometry="1"/>
      </listOfProducts>
    </reaction>
    <reaction id="R_505" name="PDGFa+2*PDGFB = PDGFa_PDGFB" reversible="false">
      <listOfReactants>
        <speciesReference species="PDGFa" stoichiometry="1"/>
        <speciesReference species="PDGFB" stoichiometry="2"/>
      </listOfReactants>
      <listOfProducts>
        <speciesReference species="PDGFa_PDGFB" stoichiometry="1"/>
      </listOfProducts>
    </reaction>
    <reaction id="R_506" name="PDGFa_PDGFB = PDGFa+2*PDGFB" reversible="false">
      <listOfReactants>
        <speciesReference species="PDGFa_PDGFB" stoichiometry="1"/>
      </listOfReactants>
      <listOfProducts>
        <speciesReference species="PDGFa" stoichiometry="1"/>
        <speciesReference species="PDGFB" stoichiometry="2"/>
      </listOfProducts>
    </reaction>
    <reaction id="R_507" name="PDGFa_PDGFB+PTEN = PDGFa_PDGFB_PTEN" reversible="false">
      <listOfReactants>
        <speciesReference species="PDGFa_PDGFB" stoichiometry="1"/>
        <speciesReference species="PTEN" stoichiometry="1"/>
      </listOfReactants>
      <listOfProducts>
        <speciesReference species="PDGFa_PDGFB_PTEN" stoichiometry="1"/>
      </listOfProducts>
    </reaction>
    <reaction id="R_508" name="PDGFa_PDGFB_PTEN = PDGFa_PDGFB+PTEN" reversible="false">
      <listOfReactants>
        <speciesReference species="PDGFa_PDGFB_PTEN" stoichiometry="1"/>
      </listOfReactants>
      <listOfProducts>
        <speciesReference species="PDGFa_PDGFB" stoichiometry="1"/>
        <speciesReference species="PTEN" stoichiometry="1"/>
      </listOfProducts>
    </reaction>
    <reaction id="R_509" name="PDGFa_PDGFB_PTEN = []" reversible="false">
      <listOfReactants>
        <speciesReference species="PDGFa_PDGFB_PTEN" stoichiometry="1"/>
      </listOfReactants>
      <listOfProducts>
        <speciesReference stoichiometry="1"/>
      </listOfProducts>
    </reaction>
    <reaction id="R_510" name="PDGFa_PDGFB = []" reversible="false">
      <listOfReactants>
        <speciesReference species="PDGFa_PDGFB" stoichiometry="1"/>
      </listOfReactants>
      <listOfProducts>
        <speciesReference stoichiometry="1"/>
      </listOfProducts>
    </reaction>
    <reaction id="R_511" name="PDGFa_PDGFB = PDGFa_PDGFB_act" reversible="false">
      <listOfReactants>
        <speciesReference species="PDGFa_PDGFB" stoichiometry="1"/>
      </listOfReactants>
      <listOfProducts>
        <speciesReference species="PDGFa_PDGFB_act" stoichiometry="1"/>
      </listOfProducts>
    </reaction>
    <reaction id="R_512" name="PDGFa_PDGFB_act = PDGFa_PDGFB" reversible="false">
      <listOfReactants>
        <speciesReference species="PDGFa_PDGFB_act" stoichiometry="1"/>
      </listOfReactants>
      <listOfProducts>
        <speciesReference species="PDGFa_PDGFB" stoichiometry="1"/>
      </listOfProducts>
    </reaction>
    <reaction id="R_513" name="PDGFa_PDGFB_act+PI3K = PDGFa_PDGFB_PI3K" reversible="false">
      <listOfReactants>
        <speciesReference species="PDGFa_PDGFB_act" stoichiometry="1"/>
        <speciesReference species="PI3K" stoichiometry="1"/>
      </listOfReactants>
      <listOfProducts>
        <speciesReference species="PDGFa_PDGFB_PI3K" stoichiometry="1"/>
      </listOfProducts>
    </reaction>
    <reaction id="R_514" name="PDGFa_PDGFB_PI3K = PDGFa_PDGFB_act+PI3K" reversible="false">
      <listOfReactants>
        <speciesReference species="PDGFa_PDGFB_PI3K" stoichiometry="1"/>
      </listOfReactants>
      <listOfProducts>
        <speciesReference species="PDGFa_PDGFB_act" stoichiometry="1"/>
        <speciesReference species="PI3K" stoichiometry="1"/>
      </listOfProducts>
    </reaction>
    <reaction id="R_515" name="PDGFa_PDGFB_PI3K = PDGFa_PDGFB_act+Act_PI3K" reversible="false">
      <listOfReactants>
        <speciesReference species="PDGFa_PDGFB_PI3K" stoichiometry="1"/>
      </listOfReactants>
      <listOfProducts>
        <speciesReference species="PDGFa_PDGFB_act" stoichiometry="1"/>
        <speciesReference species="Act_PI3K" stoichiometry="1"/>
      </listOfProducts>
    </reaction>
    <reaction id="R_516" name="PDGFa_PDGFB_act = []" reversible="false">
      <listOfReactants>
        <speciesReference species="PDGFa_PDGFB_act" stoichiometry="1"/>
      </listOfReactants>
      <listOfProducts>
        <speciesReference stoichiometry="1"/>
      </listOfProducts>
    </reaction>
    <reaction id="R_517" name="[] = RhoE" reversible="false">
      <listOfReactants>
        <speciesReference stoichiometry="1"/>
      </listOfReactants>
      <listOfProducts>
        <speciesReference species="RhoE" stoichiometry="1"/>
      </listOfProducts>
    </reaction>
    <reaction id="R_518" name="RhoE = []" reversible="false">
      <listOfReactants>
        <speciesReference species="RhoE" stoichiometry="1"/>
      </listOfReactants>
      <listOfProducts>
        <speciesReference stoichiometry="1"/>
      </listOfProducts>
    </reaction>
    <reaction id="R_519" name="RhoE+c4E_BP1_P = RhoE_c4E_BP1_P" reversible="false">
      <listOfReactants>
        <speciesReference species="RhoE" stoichiometry="1"/>
        <speciesReference species="c4E_BP1_P" stoichiometry="1"/>
      </listOfReactants>
      <listOfProducts>
        <speciesReference species="RhoE_c4E_BP1_P" stoichiometry="1"/>
      </listOfProducts>
    </reaction>
    <reaction id="R_520" name="RhoE_c4E_BP1_P = RhoE+c4E_BP1_P" reversible="false">
      <listOfReactants>
        <speciesReference species="RhoE_c4E_BP1_P" stoichiometry="1"/>
      </listOfReactants>
      <listOfProducts>
        <speciesReference species="RhoE" stoichiometry="1"/>
        <speciesReference species="c4E_BP1_P" stoichiometry="1"/>
      </listOfProducts>
    </reaction>
    <reaction id="R_521" name="RhoE_c4E_BP1_P = c4E_BP1+RhoE" reversible="false">
      <listOfReactants>
        <speciesReference species="RhoE_c4E_BP1_P" stoichiometry="1"/>
      </listOfReactants>
      <listOfProducts>
        <speciesReference species="c4E_BP1" stoichiometry="1"/>
        <speciesReference species="RhoE" stoichiometry="1"/>
      </listOfProducts>
    </reaction>
    <reaction id="R_522" name="eIF2_GTP = []" reversible="false">
      <listOfReactants>
        <speciesReference species="eIF2_GTP" stoichiometry="1"/>
      </listOfReactants>
      <listOfProducts>
        <speciesReference stoichiometry="1"/>
      </listOfProducts>
    </reaction>
    <reaction id="R_523" name="eIF5_eIF5B = []" reversible="false">
      <listOfReactants>
        <speciesReference species="eIF5_eIF5B" stoichiometry="1"/>
      </listOfReactants>
      <listOfProducts>
        <speciesReference stoichiometry="1"/>
      </listOfProducts>
    </reaction>
    <reaction id="R_524" name="eIF4A_eIF4G_eIF4E = []" reversible="false">
      <listOfReactants>
        <speciesReference species="eIF4A_eIF4G_eIF4E" stoichiometry="1"/>
      </listOfReactants>
      <listOfProducts>
        <speciesReference stoichiometry="1"/>
      </listOfProducts>
    </reaction>
    <reaction id="R_525" name="eIF4A_eIF4G_eIF4E_eIF4B_eIF4H = []" reversible="false">
      <listOfReactants>
        <speciesReference species="eIF4A_eIF4G_eIF4E_eIF4B_eIF4H" stoichiometry="1"/>
      </listOfReactants>
      <listOfProducts>
        <speciesReference stoichiometry="1"/>
      </listOfProducts>
    </reaction>
    <reaction id="R_526" name="Cap_mRNA_PABP = []" reversible="false">
      <listOfReactants>
        <speciesReference species="Cap_mRNA_PABP" stoichiometry="1"/>
      </listOfReactants>
      <listOfProducts>
        <speciesReference stoichiometry="1"/>
      </listOfProducts>
    </reaction>
    <reaction id="R_527" name="eIF4A_eIF4G_eIF4E_eIF4B_eIF4H_Cap_mRNA_PABP = []" reversible="false">
      <listOfReactants>
        <speciesReference species="eIF4A_eIF4G_eIF4E_eIF4B_eIF4H_Cap_mRNA_PABP" stoichiometry="1"/>
      </listOfReactants>
      <listOfProducts>
        <speciesReference stoichiometry="1"/>
      </listOfProducts>
    </reaction>
    <reaction id="R_528" name="IRES_mRNA_PABP = []" reversible="false">
      <listOfReactants>
        <speciesReference species="IRES_mRNA_PABP" stoichiometry="1"/>
      </listOfReactants>
      <listOfProducts>
        <speciesReference stoichiometry="1"/>
      </listOfProducts>
    </reaction>
    <reaction id="R_529" name="[] = TET" reversible="false">
      <listOfReactants>
        <speciesReference stoichiometry="1"/>
      </listOfReactants>
      <listOfProducts>
        <speciesReference species="TET" stoichiometry="1"/>
      </listOfProducts>
    </reaction>
    <reaction id="R_530" name="TET = []" reversible="false">
      <listOfReactants>
        <speciesReference species="TET" stoichiometry="1"/>
      </listOfReactants>
      <listOfProducts>
        <speciesReference stoichiometry="1"/>
      </listOfProducts>
    </reaction>
    <reaction id="R_531" name="TET+RhoE = TET_RhoE" reversible="false">
      <listOfReactants>
        <speciesReference species="TET" stoichiometry="1"/>
        <speciesReference species="RhoE" stoichiometry="1"/>
      </listOfReactants>
      <listOfProducts>
        <speciesReference species="TET_RhoE" stoichiometry="1"/>
      </listOfProducts>
    </reaction>
    <reaction id="R_532" name="TET_RhoE = []" reversible="false">
      <listOfReactants>
        <speciesReference species="TET_RhoE" stoichiometry="1"/>
      </listOfReactants>
      <listOfProducts>
        <speciesReference stoichiometry="1"/>
      </listOfProducts>
    </reaction>
    <reaction id="R_533" name="Act_p70+IRS1 = Act_p70_IRS1" reversible="false">
      <listOfReactants>
        <speciesReference species="Act_p70" stoichiometry="1"/>
        <speciesReference species="IRS1" stoichiometry="1"/>
      </listOfReactants>
      <listOfProducts>
        <speciesReference species="Act_p70_IRS1" stoichiometry="1"/>
      </listOfProducts>
    </reaction>
    <reaction id="R_534" name="Act_p70_IRS1 = Act_p70+IRS1" reversible="false">
      <listOfReactants>
        <speciesReference species="Act_p70_IRS1" stoichiometry="1"/>
      </listOfReactants>
      <listOfProducts>
        <speciesReference species="Act_p70" stoichiometry="1"/>
        <speciesReference species="IRS1" stoichiometry="1"/>
      </listOfProducts>
    </reaction>
    <reaction id="R_535" name="Act_p70_IRS1 = Act_p70+IRS1_p" reversible="false">
      <listOfReactants>
        <speciesReference species="Act_p70_IRS1" stoichiometry="1"/>
      </listOfReactants>
      <listOfProducts>
        <speciesReference species="Act_p70" stoichiometry="1"/>
        <speciesReference species="IRS1_p" stoichiometry="1"/>
      </listOfProducts>
    </reaction>
    <reaction id="R_536" name="Akt_308p = []" reversible="false">
      <listOfReactants>
        <speciesReference species="Akt_308p" stoichiometry="1"/>
      </listOfReactants>
      <listOfProducts>
        <speciesReference stoichiometry="1"/>
      </listOfProducts>
    </reaction>
    <reaction id="R_537" name="AKT_act = []" reversible="false">
      <listOfReactants>
        <speciesReference species="AKT_act" stoichiometry="1"/>
      </listOfReactants>
      <listOfProducts>
        <speciesReference stoichiometry="1"/>
      </listOfProducts>
    </reaction>
    <reaction id="R_538" name="mtorc1_act = []" reversible="false">
      <listOfReactants>
        <speciesReference species="mtorc1_act" stoichiometry="1"/>
      </listOfReactants>
      <listOfProducts>
        <speciesReference stoichiometry="1"/>
      </listOfProducts>
    </reaction>
    <reaction id="R_539" name="c4E_BP1_P = []" reversible="false">
      <listOfReactants>
        <speciesReference species="c4E_BP1_P" stoichiometry="1"/>
      </listOfReactants>
      <listOfProducts>
        <speciesReference stoichiometry="1"/>
      </listOfProducts>
    </reaction>
    <reaction id="R_540" name="[] = ppt4" reversible="false">
      <listOfReactants>
        <speciesReference stoichiometry="1"/>
      </listOfReactants>
      <listOfProducts>
        <speciesReference species="ppt4" stoichiometry="1"/>
      </listOfProducts>
    </reaction>
    <reaction id="R_541" name="ppt4 = []" reversible="false">
      <listOfReactants>
        <speciesReference species="ppt4" stoichiometry="1"/>
      </listOfReactants>
      <listOfProducts>
        <speciesReference stoichiometry="1"/>
      </listOfProducts>
    </reaction>
    <reaction id="R_542" name="IRS1_p+ppt4 = IRS1_p_ppt4" reversible="false">
      <listOfReactants>
        <speciesReference species="IRS1_p" stoichiometry="1"/>
        <speciesReference species="ppt4" stoichiometry="1"/>
      </listOfReactants>
      <listOfProducts>
        <speciesReference species="IRS1_p_ppt4" stoichiometry="1"/>
      </listOfProducts>
    </reaction>
    <reaction id="R_543" name="IRS1_p_ppt4 = IRS1_p+ppt4" reversible="false">
      <listOfReactants>
        <speciesReference species="IRS1_p_ppt4" stoichiometry="1"/>
      </listOfReactants>
      <listOfProducts>
        <speciesReference species="IRS1_p" stoichiometry="1"/>
        <speciesReference species="ppt4" stoichiometry="1"/>
      </listOfProducts>
    </reaction>
    <reaction id="R_544" name="IRS1_p_ppt4 = IRS1+ppt4" reversible="false">
      <listOfReactants>
        <speciesReference species="IRS1_p_ppt4" stoichiometry="1"/>
      </listOfReactants>
      <listOfProducts>
        <speciesReference species="IRS1" stoichiometry="1"/>
        <speciesReference species="ppt4" stoichiometry="1"/>
      </listOfProducts>
    </reaction>
    <reaction id="R_545" name="CMTP_Pdk1_m_Akt_m = []" reversible="false">
      <listOfReactants>
        <speciesReference species="CMTP_Pdk1_m_Akt_m" stoichiometry="1"/>
      </listOfReactants>
      <listOfProducts>
        <speciesReference stoichiometry="1"/>
      </listOfProducts>
    </reaction>
    <reaction id="R_546" name="Ri_mtorc1 = []" reversible="false">
      <listOfReactants>
        <speciesReference species="Ri_mtorc1" stoichiometry="1"/>
      </listOfReactants>
      <listOfProducts>
        <speciesReference stoichiometry="1"/>
      </listOfProducts>
    </reaction>
    <reaction id="R_547" name="Ri_mtorc1_act = []" reversible="false">
      <listOfReactants>
        <speciesReference species="Ri_mtorc1_act" stoichiometry="1"/>
      </listOfReactants>
      <listOfProducts>
        <speciesReference stoichiometry="1"/>
      </listOfProducts>
    </reaction>
    <reaction id="R_548" name="IRS1+Pdk1_m = IRS1_Pdk1_m" reversible="false">
      <listOfReactants>
        <speciesReference species="IRS1" stoichiometry="1"/>
        <speciesReference species="Pdk1_m" stoichiometry="1"/>
      </listOfReactants>
      <listOfProducts>
        <speciesReference species="IRS1_Pdk1_m" stoichiometry="1"/>
      </listOfProducts>
    </reaction>
    <reaction id="R_549" name="IRS1_Pdk1_m = IRS1+Pdk1_m" reversible="false">
      <listOfReactants>
        <speciesReference species="IRS1_Pdk1_m" stoichiometry="1"/>
      </listOfReactants>
      <listOfProducts>
        <speciesReference species="IRS1" stoichiometry="1"/>
        <speciesReference species="Pdk1_m" stoichiometry="1"/>
      </listOfProducts>
    </reaction>
    <reaction id="R_550" name="IRS1_Pdk1_m = Pdk1_m+IRS1_p" reversible="false">
      <listOfReactants>
        <speciesReference species="IRS1_Pdk1_m" stoichiometry="1"/>
      </listOfReactants>
      <listOfProducts>
        <speciesReference species="Pdk1_m" stoichiometry="1"/>
        <speciesReference species="IRS1_p" stoichiometry="1"/>
      </listOfProducts>
    </reaction>
    <reaction id="R_551" name="[] = Rx" reversible="false">
      <listOfReactants>
        <speciesReference stoichiometry="1"/>
      </listOfReactants>
      <listOfProducts>
        <speciesReference species="Rx" stoichiometry="1"/>
      </listOfProducts>
    </reaction>
    <reaction id="R_552" name="Rx = []" reversible="false">
      <listOfReactants>
        <speciesReference species="Rx" stoichiometry="1"/>
      </listOfReactants>
      <listOfProducts>
        <speciesReference stoichiometry="1"/>
      </listOfProducts>
    </reaction>
    <reaction id="R_553" name="[] = Wx" reversible="false">
      <listOfReactants>
        <speciesReference stoichiometry="1"/>
      </listOfReactants>
      <listOfProducts>
        <speciesReference species="Wx" stoichiometry="1"/>
      </listOfProducts>
    </reaction>
    <reaction id="R_554" name="Wx = []" reversible="false">
      <listOfReactants>
        <speciesReference species="Wx" stoichiometry="1"/>
      </listOfReactants>
      <listOfProducts>
        <speciesReference stoichiometry="1"/>
      </listOfProducts>
    </reaction>
    <reaction id="R_555" name="eIF2_GTP_met_tRNA = []" reversible="false">
      <listOfReactants>
        <speciesReference species="eIF2_GTP_met_tRNA" stoichiometry="1"/>
      </listOfReactants>
      <listOfProducts>
        <speciesReference stoichiometry="1"/>
      </listOfProducts>
    </reaction>
    <reaction id="R_556" name="r40S_eIF3_eIF1_eIF1A_eIF5_eIF5B = []" reversible="false">
      <listOfReactants>
        <speciesReference species="r40S_eIF3_eIF1_eIF1A_eIF5_eIF5B" stoichiometry="1"/>
      </listOfReactants>
      <listOfProducts>
        <speciesReference stoichiometry="1"/>
      </listOfProducts>
    </reaction>
    <reaction id="R_557" name="Cap_mRNA_PABP = []" reversible="false">
      <listOfReactants>
        <speciesReference species="Cap_mRNA_PABP" stoichiometry="1"/>
      </listOfReactants>
      <listOfProducts>
        <speciesReference stoichiometry="1"/>
      </listOfProducts>
    </reaction>
    <reaction id="R_558" name="Cap_Met_Puro = []" reversible="false">
      <listOfReactants>
        <speciesReference species="Cap_Met_Puro" stoichiometry="1"/>
      </listOfReactants>
      <listOfProducts>
        <speciesReference stoichiometry="1"/>
      </listOfProducts>
    </reaction>
    <reaction id="R_559" name="IRES_Met_Puro = []" reversible="false">
      <listOfReactants>
        <speciesReference species="IRES_Met_Puro" stoichiometry="1"/>
      </listOfReactants>
      <listOfProducts>
        <speciesReference stoichiometry="1"/>
      </listOfProducts>
    </reaction>
    <reaction id="R_560" name="eIF4A_eIF4G_eIF4E_eIF4B_eIF4H_Cap_mRNA_PABP_eIF2_GTP_met_tRNA_r40S_eIF3_eIF1_eIF1A_eIF5_eIF5B_AUG = eIF4A_eIF4G_eIF4E_eIF4B_eIF4H_Cap_mRNA_PABP_eIF2_GTP_met_tRNA_r40S_eIF3_eIF1_eIF1A_eIF5_eIF5B" reversible="false">
      <listOfReactants>
        <speciesReference species="eIF4A_eIF4G_eIF4E_eIF4B_eIF4H_Cap_mRNA_PABP_eIF2_GTP_met_tRNA_r40S_eIF3_eIF1_eIF1A_eIF5_eIF5B_AUG" stoichiometry="1"/>
      </listOfReactants>
      <listOfProducts>
        <speciesReference species="eIF4A_eIF4G_eIF4E_eIF4B_eIF4H_Cap_mRNA_PABP_eIF2_GTP_met_tRNA_r40S_eIF3_eIF1_eIF1A_eIF5_eIF5B" stoichiometry="1"/>
      </listOfProducts>
    </reaction>
    <reaction id="R_561" name="eIF4A_eIF4G_eIF4E_eIF4B_eIF4H_Cap_mRNA_PABP_eIF2_GDP_met_tRNA_r40S_eIF3_eIF1_eIF1A_eIF5_eIF5B_AUG_eIF5_eIF5B = eIF4A_eIF4G_eIF4E_eIF4B_eIF4H_Cap_mRNA_PABP_eIF2_GTP_met_tRNA_r40S_eIF3_eIF1_eIF1A_eIF5_eIF5B_AUG_eIF5_eIF5B" reversible="false">
      <listOfReactants>
        <speciesReference species="eIF4A_eIF4G_eIF4E_eIF4B_eIF4H_Cap_mRNA_PABP_eIF2_GDP_met_tRNA_r40S_eIF3_eIF1_eIF1A_eIF5_eIF5B_AUG_eIF5_eIF5B" stoichiometry="1"/>
      </listOfReactants>
      <listOfProducts>
        <speciesReference species="eIF4A_eIF4G_eIF4E_eIF4B_eIF4H_Cap_mRNA_PABP_eIF2_GTP_met_tRNA_r40S_eIF3_eIF1_eIF1A_eIF5_eIF5B_AUG_eIF5_eIF5B" stoichiometry="1"/>
      </listOfProducts>
    </reaction>
    <reaction id="R_562" name="eIF4A_eIF4G_eIF4E_eIF4B_eIF4H_Cap_mRNA_PABP_met_tRNA_r40S_eIF3_eIF1_eIF1A_eIF5_eIF5B_AUG_eIF5_eIF5B+eIF2_GDP = eIF4A_eIF4G_eIF4E_eIF4B_eIF4H_Cap_mRNA_PABP_eIF2_GDP_met_tRNA_r40S_eIF3_eIF1_eIF1A_eIF5_eIF5B_AUG_eIF5_eIF5B" reversible="false">
      <listOfReactants>
        <speciesReference species="eIF4A_eIF4G_eIF4E_eIF4B_eIF4H_Cap_mRNA_PABP_met_tRNA_r40S_eIF3_eIF1_eIF1A_eIF5_eIF5B_AUG_eIF5_eIF5B" stoichiometry="1"/>
        <speciesReference species="eIF2_GDP" stoichiometry="1"/>
      </listOfReactants>
      <listOfProducts>
        <speciesReference species="eIF4A_eIF4G_eIF4E_eIF4B_eIF4H_Cap_mRNA_PABP_eIF2_GDP_met_tRNA_r40S_eIF3_eIF1_eIF1A_eIF5_eIF5B_AUG_eIF5_eIF5B" stoichiometry="1"/>
      </listOfProducts>
    </reaction>
    <reaction id="R_563" name="eIF4A_eIF4GCleaved_eIF4B_eIF4H_ITAF1_ITAF2_IRES_mRNA_PABP_eIF2_GTP_met_tRNA_r40S_eIF3_eIF1_eIF1A_eIF5_eIF5B_AUG = eIF4A_eIF4GCleaved_eIF4B_eIF4H_ITAF1_ITAF2_IRES_mRNA_PABP_eIF2_GTP_met_tRNA_r40S_eIF3_eIF1_eIF1A_eIF5_eIF5B" reversible="false">
      <listOfReactants>
        <speciesReference species="eIF4A_eIF4GCleaved_eIF4B_eIF4H_ITAF1_ITAF2_IRES_mRNA_PABP_eIF2_GTP_met_tRNA_r40S_eIF3_eIF1_eIF1A_eIF5_eIF5B_AUG" stoichiometry="1"/>
      </listOfReactants>
      <listOfProducts>
        <speciesReference species="eIF4A_eIF4GCleaved_eIF4B_eIF4H_ITAF1_ITAF2_IRES_mRNA_PABP_eIF2_GTP_met_tRNA_r40S_eIF3_eIF1_eIF1A_eIF5_eIF5B" stoichiometry="1"/>
      </listOfProducts>
    </reaction>
    <reaction id="R_564" name="eIF4A_eIF4GCleaved_eIF4B_eIF4H_ITAF1_ITAF2_IRES_mRNA_PABP_eIF2_GDP_met_tRNA_r40S_eIF3_eIF1_eIF1A_eIF5_eIF5B_AUG_eIF5_eIF5B = eIF4A_eIF4GCleaved_eIF4B_eIF4H_ITAF1_ITAF2_IRES_mRNA_PABP_eIF2_GTP_met_tRNA_r40S_eIF3_eIF1_eIF1A_eIF5_eIF5B_AUG_eIF5_eIF5B" reversible="false">
      <listOfReactants>
        <speciesReference species="eIF4A_eIF4GCleaved_eIF4B_eIF4H_ITAF1_ITAF2_IRES_mRNA_PABP_eIF2_GDP_met_tRNA_r40S_eIF3_eIF1_eIF1A_eIF5_eIF5B_AUG_eIF5_eIF5B" stoichiometry="1"/>
      </listOfReactants>
      <listOfProducts>
        <speciesReference species="eIF4A_eIF4GCleaved_eIF4B_eIF4H_ITAF1_ITAF2_IRES_mRNA_PABP_eIF2_GTP_met_tRNA_r40S_eIF3_eIF1_eIF1A_eIF5_eIF5B_AUG_eIF5_eIF5B" stoichiometry="1"/>
      </listOfProducts>
    </reaction>
    <reaction id="R_565" name="eIF4A_eIF4GCleaved_eIF4B_eIF4H_ITAF1_ITAF2_IRES_mRNA_PABP_met_tRNA_r40S_eIF3_eIF1_eIF1A_eIF5_eIF5B_AUG+eIF5_eIF5B+eIF2_GDP = eIF4A_eIF4GCleaved_eIF4B_eIF4H_ITAF1_ITAF2_IRES_mRNA_PABP_eIF2_GDP_met_tRNA_r40S_eIF3_eIF1_eIF1A_eIF5_eIF5B_AUG_eIF5_eIF5B" reversible="false">
      <listOfReactants>
        <speciesReference species="eIF4A_eIF4GCleaved_eIF4B_eIF4H_ITAF1_ITAF2_IRES_mRNA_PABP_met_tRNA_r40S_eIF3_eIF1_eIF1A_eIF5_eIF5B_AUG" stoichiometry="1"/>
        <speciesReference species="eIF5_eIF5B" stoichiometry="1"/>
        <speciesReference species="eIF2_GDP" stoichiometry="1"/>
      </listOfReactants>
      <listOfProducts>
        <speciesReference species="eIF4A_eIF4GCleaved_eIF4B_eIF4H_ITAF1_ITAF2_IRES_mRNA_PABP_eIF2_GDP_met_tRNA_r40S_eIF3_eIF1_eIF1A_eIF5_eIF5B_AUG_eIF5_eIF5B" stoichiometry="1"/>
      </listOfProducts>
    </reaction>
    <reaction id="R_566" name="[] = Puromycin" reversible="false">
      <listOfReactants>
        <speciesReference stoichiometry="1"/>
      </listOfReactants>
      <listOfProducts>
        <speciesReference species="Puromycin" stoichiometry="1"/>
      </listOfProducts>
    </reaction>
    <reaction id="R_567" name="Puromycin = []" reversible="false">
      <listOfReactants>
        <speciesReference species="Puromycin" stoichiometry="1"/>
      </listOfReactants>
      <listOfProducts>
        <speciesReference stoichiometry="1"/>
      </listOfProducts>
    </reaction>
    <reaction id="R_568" name="eIF4A_eIF4G_eIF4E_eIF4B_eIF4H_Cap_mRNA_PABP_met_tRNA_r40S_AUG_r60S_star = []" reversible="false">
      <listOfReactants>
        <speciesReference species="eIF4A_eIF4G_eIF4E_eIF4B_eIF4H_Cap_mRNA_PABP_met_tRNA_r40S_AUG_r60S_star" stoichiometry="1"/>
      </listOfReactants>
      <listOfProducts>
        <speciesReference stoichiometry="1"/>
      </listOfProducts>
    </reaction>
    <reaction id="R_569" name="eIF4A_eIF4G_eIF4E_eIF4B_eIF4H_Cap_mRNA_PABP_met_tRNA_r40S_AUG_r60S = []" reversible="false">
      <listOfReactants>
        <speciesReference species="eIF4A_eIF4G_eIF4E_eIF4B_eIF4H_Cap_mRNA_PABP_met_tRNA_r40S_AUG_r60S" stoichiometry="1"/>
      </listOfReactants>
      <listOfProducts>
        <speciesReference stoichiometry="1"/>
      </listOfProducts>
    </reaction>
    <reaction id="R_570" name="Pdk1_m = Pdk1" reversible="false">
      <listOfReactants>
        <speciesReference species="Pdk1_m" stoichiometry="1"/>
      </listOfReactants>
      <listOfProducts>
        <speciesReference species="Pdk1" stoichiometry="1"/>
      </listOfProducts>
    </reaction>
    <reaction id="R_571" name="PtdIns = []" reversible="false">
      <listOfReactants>
        <speciesReference species="PtdIns" stoichiometry="1"/>
      </listOfReactants>
      <listOfProducts>
        <speciesReference stoichiometry="1"/>
      </listOfProducts>
    </reaction>
    <reaction id="R_572" name="eIF4A_eIF4G_eIF4E_eIF4B_eIF4H_Cap_mRNA_PABP_eIF2_GTP_met_tRNA_r40S_eIF3_eIF1_eIF1A_eIF5_eIF5B_AUG_eIF5_eIF5B = []" reversible="false">
      <listOfReactants>
        <speciesReference species="eIF4A_eIF4G_eIF4E_eIF4B_eIF4H_Cap_mRNA_PABP_eIF2_GTP_met_tRNA_r40S_eIF3_eIF1_eIF1A_eIF5_eIF5B_AUG_eIF5_eIF5B" stoichiometry="1"/>
      </listOfReactants>
      <listOfProducts>
        <speciesReference stoichiometry="1"/>
      </listOfProducts>
    </reaction>
  </listOfReactions>
</model>
</sbml>
